# Supplementary material for: Pseudoexeirarthra, a new genus from New Zealand (Coleoptera, Staphylinidae, Pselaphinae), with descriptions of seven new species
Source: Zookeys. 2015 Mar 26;(491):95–118. doi: 10.3897/zookeys.491.9164 (PMC4389186; doi:10.3897/zookeys.491.9164)
Supplement: XML Treatment for Pseudoexeirarthra [file zookeys.491.9164-treatment1.xml]

<!DOCTYPE tp:taxon-treatment
  PUBLIC "-//TaxonX//DTD Taxonomic Treatment Publishing DTD v0 20100105//EN" "tax-treatment-NSO.dtd">
<tp:taxon-treatment xmlns:tp="http://www.plazi.org/taxpub"><tp:treatment-meta><kwd-group><label>Taxon classification</label><kwd><named-content content-type="kingdom">Animalia</named-content></kwd><kwd><named-content content-type="order">Coleoptera</named-content></kwd><kwd><named-content content-type="family">Staphylinidae</named-content></kwd></kwd-group><mixed-citation publication-type="journal"><person-group><name><surname>Park</surname><given-names>Jong-Seok</given-names></name><name><surname>Carlton</surname><given-names>Christopher E.</given-names></name></person-group><article-title><italic><tp:taxon-name><tp:taxon-name-part taxon-name-part-type="genus">Pseudoexeirarthra</tp:taxon-name-part></tp:taxon-name></italic>, a new genus from New Zealand (<tp:taxon-name><tp:taxon-name-part taxon-name-part-type="order">Coleoptera</tp:taxon-name-part></tp:taxon-name>, <tp:taxon-name><tp:taxon-name-part taxon-name-part-type="family">Staphylinidae</tp:taxon-name-part></tp:taxon-name>, <tp:taxon-name><tp:taxon-name-part taxon-name-part-type="subfamily">Pselaphinae</tp:taxon-name-part></tp:taxon-name>), with descriptions of seven new species</article-title><source>Zookeys</source><day>26</day><month>3</month><year>2015</year><volume>2015</volume><issue>491</issue><fpage>95</fpage><lpage>118</lpage><pub-id pub-id-type="doi">10.3897/zookeys.491.9164</pub-id></mixed-citation></tp:treatment-meta><tp:nomenclature><tp:taxon-name>
                        <tp:taxon-name-part taxon-name-part-type="genus">Pseudoexeirarthra</tp:taxon-name-part>
                        <object-id xmlns:xlink="http://www.w3.org/1999/xlink" content-type="zoobank" xlink:type="simple">http://zoobank.org/950B4AD1-52D2-4BBD-90A6-4F57AE86FCA5</object-id>
                    </tp:taxon-name><tp:taxon-authority>Park &amp; Carlton</tp:taxon-authority><tp:taxon-status xmlns:xlink="http://www.w3.org/1999/xlink" xlink:type="simple">gen. n.</tp:taxon-status></tp:nomenclature><tp:treatment-sec sec-type="Type species"><title>Type species.</title><p><italic><tp:taxon-name><tp:taxon-name-part taxon-name-part-type="genus">Sagola</tp:taxon-name-part> <tp:taxon-name-part taxon-name-part-type="species">spinifer</tp:taxon-name-part></tp:taxon-name></italic> Broun, 1895: 75; here designated.</p></tp:treatment-sec><tp:treatment-sec sec-type="Diagnosis"><title>Diagnosis.</title><p>Members of <italic><tp:taxon-name><tp:taxon-name-part taxon-name-part-type="genus">Pseudoexeirarthra</tp:taxon-name-part></tp:taxon-name></italic> can be separated from those of all other faronite genera by the following combination of characters: body length 1.8–2.8 mm; frontal sulcus broad and shallow, reaching level of the midline of eyes (Fig. <xref ref-type="fig" rid="F2">2A</xref>); lacking anterior and posterior frontal foveae (Fig. <xref ref-type="fig" rid="F2">2A</xref>); prosternum with lateral procoxal foveae (Fig. <xref ref-type="fig" rid="F2">2B</xref>); mesoventrite lacking promesocoxal foveae (Fig. <xref ref-type="fig" rid="F2">2C</xref>); tergites IV–VI with inverted triangle-shaped process on anterior margins (Fig. <xref ref-type="fig" rid="F2">2D</xref>); sternites IV–VI with basolateral foveae; female sternite VIII with pseudosternite (Fig. <xref ref-type="fig" rid="F2">2F</xref>); female sternite IX bearing pair of small process that each bear two long setae (Fig. <xref ref-type="fig" rid="F2">2G</xref>).</p></tp:treatment-sec><tp:treatment-sec sec-type="Description"><title>Description.</title><p>Body length 1.8–2.8 mm. Body reddish, antennae, legs, maxillary palpi and elytra paler (Fig. <xref ref-type="fig" rid="F1">1A–J</xref>). Head. Antennae gradually clavate, reaching posterior margin of prothorax. Head bluntly triangular and longer than wide (Fig. <xref ref-type="fig" rid="F1">1A–J</xref>). Apex of left mandible thicker than right (Fig. <xref ref-type="fig" rid="F2">2E</xref>). Frontal sulcus broad and shallow, reaching level of the midline of eyes, lacking anterior and posterior frontal foveae (Fig. <xref ref-type="fig" rid="F2">2A</xref>). Prosternum bearing median and lateral procoxal foveae (Fig. <xref ref-type="fig" rid="F2">2B</xref>). Mesoventrite lacking promesocoxal foveae, bearing lateral mesoventral and lateral mesocoxal foveae (Fig. <xref ref-type="fig" rid="F2">2C</xref>). Metaventrite with pair of lateral metaventral foveae (Fig. <xref ref-type="fig" rid="F2">2C</xref>). Tergites IV–VI with inverted triangle-shaped process on anterior margins (Fig. <xref ref-type="fig" rid="F2">2D</xref>). Aedeagus with bulky and round phallobase (Fig. <xref ref-type="fig" rid="F3">3A–J</xref>). Parameres bearing setae along mesal margin for one-third to two-thirds length of parameres (Fig. <xref ref-type="fig" rid="F3">3A–J</xref>). Female sternite VIII with pseudosternite (Fig. <xref ref-type="fig" rid="F2">2F</xref>). Female sternite IX bearing pair of small process that each bear two long setae (Fig. <xref ref-type="fig" rid="F2">2G</xref>).</p><fig id="F1" position="float" orientation="portrait"><label>Figure 1.</label><caption><p>Habiti, dorsal view: <bold>A</bold> <italic><tp:taxon-name><tp:taxon-name-part taxon-name-part-type="genus">Pseudoexeirarthra</tp:taxon-name-part> <tp:taxon-name-part taxon-name-part-type="species">spinifer</tp:taxon-name-part></tp:taxon-name></italic> (Broun) <bold>B</bold> <italic><tp:taxon-name><tp:taxon-name-part taxon-name-part-type="genus">Pseudoexeirarthra</tp:taxon-name-part> <tp:taxon-name-part taxon-name-part-type="species">colorata</tp:taxon-name-part></tp:taxon-name></italic> (Broun) <bold>C</bold> <italic><tp:taxon-name><tp:taxon-name-part taxon-name-part-type="genus">Pseudoexeirarthra</tp:taxon-name-part> <tp:taxon-name-part taxon-name-part-type="species">puncticollis</tp:taxon-name-part></tp:taxon-name></italic> (Broun) <bold>D</bold> <italic><tp:taxon-name><tp:taxon-name-part taxon-name-part-type="genus">Pseudoexeirarthra</tp:taxon-name-part> <tp:taxon-name-part taxon-name-part-type="species">sungmini</tp:taxon-name-part></tp:taxon-name></italic> sp. n. <bold>E</bold> <italic><tp:taxon-name><tp:taxon-name-part taxon-name-part-type="genus">Pseudoexeirarthra</tp:taxon-name-part> <tp:taxon-name-part taxon-name-part-type="species">kwangguki</tp:taxon-name-part></tp:taxon-name></italic> sp. n. <bold>F</bold> <italic><tp:taxon-name><tp:taxon-name-part taxon-name-part-type="genus">Pseudoexeirarthra</tp:taxon-name-part> <tp:taxon-name-part taxon-name-part-type="species">youngboki</tp:taxon-name-part></tp:taxon-name></italic> sp. n. <bold>G</bold> <italic><tp:taxon-name><tp:taxon-name-part taxon-name-part-type="genus">Pseudoexeirarthra</tp:taxon-name-part> <tp:taxon-name-part taxon-name-part-type="species">seiwoongi</tp:taxon-name-part></tp:taxon-name></italic> sp. n. <bold>H</bold> <italic><tp:taxon-name><tp:taxon-name-part taxon-name-part-type="genus">Pseudoexeirarthra</tp:taxon-name-part> <tp:taxon-name-part taxon-name-part-type="species">parkeri</tp:taxon-name-part></tp:taxon-name></italic> sp. n. <bold>I</bold> <italic><tp:taxon-name><tp:taxon-name-part taxon-name-part-type="genus">Pseudoexeirarthra</tp:taxon-name-part> <tp:taxon-name-part taxon-name-part-type="species">hlavaci</tp:taxon-name-part></tp:taxon-name></italic> sp. n. <bold>J</bold> <italic><tp:taxon-name><tp:taxon-name-part taxon-name-part-type="genus">Pseudoexeirarthra</tp:taxon-name-part> <tp:taxon-name-part taxon-name-part-type="species">nomurai</tp:taxon-name-part></tp:taxon-name></italic> sp. n. Scale bars = 1 mm.</p></caption><graphic xmlns:xlink="http://www.w3.org/1999/xlink" xlink:href="zookeys-491-095-g001.jpg" position="float" orientation="portrait" xlink:type="simple" id="oo_40799.jpg"/></fig><fig id="F2" position="float" orientation="portrait"><label>Figure 2.</label><caption><p><italic><tp:taxon-name><tp:taxon-name-part taxon-name-part-type="genus">Pseudoexeirarthra</tp:taxon-name-part> <tp:taxon-name-part taxon-name-part-type="species">spinifer</tp:taxon-name-part></tp:taxon-name></italic> (Broun): <bold>A</bold> head, dorsal view <bold>B</bold> prosternum, ventral view <bold>C</bold> meso- and metaventrite, ventral view <bold>D</bold> abdomen, dorsal view <bold>E</bold> left mandible, dorsal view <bold>F</bold> female sternite VIII, dorsal view <bold>G</bold> female sternite IX, ventral view. Scale bars = 0.1 mm.</p></caption><graphic xmlns:xlink="http://www.w3.org/1999/xlink" xlink:href="zookeys-491-095-g002.jpg" position="float" orientation="portrait" xlink:type="simple" id="oo_40800.jpg"/></fig><fig id="F3" position="float" orientation="portrait"><label>Figure 3.</label><caption><p>Aedeagi, dorsal view: <bold>A</bold> <italic><tp:taxon-name><tp:taxon-name-part taxon-name-part-type="genus">Pseudoexeirarthra</tp:taxon-name-part> <tp:taxon-name-part taxon-name-part-type="species">spinifer</tp:taxon-name-part></tp:taxon-name></italic> (Broun) <bold>B</bold> <italic><tp:taxon-name><tp:taxon-name-part taxon-name-part-type="genus">Pseudoexeirarthra</tp:taxon-name-part> <tp:taxon-name-part taxon-name-part-type="species">colorata</tp:taxon-name-part></tp:taxon-name></italic> (Broun) <bold>C</bold> <italic><tp:taxon-name><tp:taxon-name-part taxon-name-part-type="genus">Pseudoexeirarthra</tp:taxon-name-part> <tp:taxon-name-part taxon-name-part-type="species">puncticollis</tp:taxon-name-part></tp:taxon-name></italic> (Broun) <bold>D</bold> <italic><tp:taxon-name><tp:taxon-name-part taxon-name-part-type="genus">Pseudoexeirarthra</tp:taxon-name-part> <tp:taxon-name-part taxon-name-part-type="species">sungmini</tp:taxon-name-part></tp:taxon-name></italic> sp. n. <bold>E</bold> <italic><tp:taxon-name><tp:taxon-name-part taxon-name-part-type="genus">Pseudoexeirarthra</tp:taxon-name-part> <tp:taxon-name-part taxon-name-part-type="species">kwangguki</tp:taxon-name-part></tp:taxon-name></italic> sp. n. <bold>F</bold> <italic><tp:taxon-name><tp:taxon-name-part taxon-name-part-type="genus">Pseudoexeirarthra</tp:taxon-name-part> <tp:taxon-name-part taxon-name-part-type="species">youngboki</tp:taxon-name-part></tp:taxon-name></italic> sp. n. <bold>G</bold> <italic><tp:taxon-name><tp:taxon-name-part taxon-name-part-type="genus">Pseudoexeirarthra</tp:taxon-name-part> <tp:taxon-name-part taxon-name-part-type="species">seiwoongi</tp:taxon-name-part></tp:taxon-name></italic> sp. n. <bold>H</bold> <italic><tp:taxon-name><tp:taxon-name-part taxon-name-part-type="genus">Pseudoexeirarthra</tp:taxon-name-part> <tp:taxon-name-part taxon-name-part-type="species">parkeri</tp:taxon-name-part></tp:taxon-name></italic> sp. n. <bold>I</bold> <italic><tp:taxon-name><tp:taxon-name-part taxon-name-part-type="genus">Pseudoexeirarthra</tp:taxon-name-part> <tp:taxon-name-part taxon-name-part-type="species">hlavaci</tp:taxon-name-part></tp:taxon-name></italic> sp. n. <bold>J</bold> <italic><tp:taxon-name><tp:taxon-name-part taxon-name-part-type="genus">Pseudoexeirarthra</tp:taxon-name-part> <tp:taxon-name-part taxon-name-part-type="species">nomurai</tp:taxon-name-part></tp:taxon-name></italic> sp. n. Scale bars = 0.1 mm.</p></caption><graphic xmlns:xlink="http://www.w3.org/1999/xlink" xlink:href="zookeys-491-095-g003.jpg" position="float" orientation="portrait" xlink:type="simple" id="oo_40801.jpg"/></fig></tp:treatment-sec><tp:treatment-sec sec-type="Etymology"><title>Etymology.</title><p>The generic name refers to the superficial similarity to the genus <italic><tp:taxon-name><tp:taxon-name-part taxon-name-part-type="genus">Exeirarthra</tp:taxon-name-part></tp:taxon-name></italic> Broun.</p></tp:treatment-sec><tp:treatment-sec sec-type="Comments"><title>Comments.</title><p>Members of this genus lack distinct external secondary sexual characters except on abdominal sternite IX. Male sternite IX is fragile, and partially concealed by sternite VIII, rendering it simple and reduced in appearance. Females possess a more robust, heart-shaped or rounded sternite IX that bears two pairs of long setae that are usually visible in ventral view. Female genitalia, including spermathecae, apparently are membranous and were not observed after clearing specimens using 10% potassium hydroxide.</p></tp:treatment-sec><tp:treatment-sec sec-type="Key to species of Pseudoexeirarthra gen. n"><title>Key to species of <italic><tp:taxon-name><tp:taxon-name-part taxon-name-part-type="genus">Pseudoexeirarthra</tp:taxon-name-part></tp:taxon-name></italic> gen. n.</title><p><bold>Note.</bold> The key is largely based on male genitalia because most specimens are indistinguishable based on the external morphology. Antennal shape and eye size are apparently unique within species. However, apparent variations may result from viewing at inconsistent orientations among specimens. These characters are difficult to interpret <!--PageBreak-->consistently when performing identifications, but still useful in comparing types or specimens in series.</p><table-wrap content-type="key" position="anchor" orientation="portrait"><table rules="all"><tbody><tr><td rowspan="1" colspan="1">1</td><td rowspan="1" colspan="1">Elytra as long as wide (Fig. <xref ref-type="fig" rid="F1">1E</xref>), abdominal tergite IV lacking patch of microtrichia</td><td rowspan="1" colspan="1"><bold><italic><tp:taxon-name><tp:taxon-name-part taxon-name-part-type="genus">Pseudoexeirarthra</tp:taxon-name-part> <tp:taxon-name-part taxon-name-part-type="species">kwangguki</tp:taxon-name-part></tp:taxon-name></italic> sp. n.</bold></td></tr><tr><td rowspan="1" colspan="1">–</td><td rowspan="1" colspan="1">Elytra longer than wide, abdominal tergite IV with transverse patches of microtrichia</td><td rowspan="1" colspan="1"><bold>2</bold></td></tr><tr><td rowspan="1" colspan="1">2 (1)</td><td rowspan="1" colspan="1">Left paramere at least twice as wide as right paramere at midpoint (Fig. <xref ref-type="fig" rid="F3">3A</xref>)</td><td rowspan="1" colspan="1"><bold><italic><tp:taxon-name><tp:taxon-name-part taxon-name-part-type="genus">Pseudoexeirarthra</tp:taxon-name-part> <tp:taxon-name-part taxon-name-part-type="species">spinifer</tp:taxon-name-part></tp:taxon-name></italic> (Broun)</bold></td></tr><tr><td rowspan="1" colspan="1">–</td><td rowspan="1" colspan="1">Let paramere close to as wide as right paramere at midpoint</td><td rowspan="1" colspan="1"><bold>3</bold></td></tr><tr><td rowspan="1" colspan="1">3 (2)</td><td rowspan="1" colspan="1">Median lobe of genitalia at least 3 times as wide as either paramere (Fig. <xref ref-type="fig" rid="F3">3D</xref>)</td><td rowspan="1" colspan="1"><bold><italic><tp:taxon-name><tp:taxon-name-part taxon-name-part-type="genus">Pseudoexeirarthra</tp:taxon-name-part> <tp:taxon-name-part taxon-name-part-type="species">sungmini</tp:taxon-name-part></tp:taxon-name></italic> sp. n.</bold></td></tr><tr><td rowspan="1" colspan="1">–</td><td rowspan="1" colspan="1">Median lobe of genitalia at most slightly more than twice as wide as either paramere</td><td rowspan="1" colspan="1">4</td></tr><tr><td rowspan="1" colspan="1">4 (3)</td><td rowspan="1" colspan="1">Parameres broader than median lobe of genitalia (Fig. <xref ref-type="fig" rid="F3">3C</xref>)</td><td rowspan="1" colspan="1"><bold><italic><tp:taxon-name><tp:taxon-name-part taxon-name-part-type="genus">Pseudoexeirarthra</tp:taxon-name-part> <tp:taxon-name-part taxon-name-part-type="species">puncticollis</tp:taxon-name-part></tp:taxon-name></italic> (Broun)</bold></td></tr><tr><td rowspan="1" colspan="1">–</td><td rowspan="1" colspan="1">Parameres narrower than median lobe of genitalia</td><td rowspan="1" colspan="1"><bold>5</bold></td></tr><tr><td rowspan="1" colspan="1">5 (4)</td><td rowspan="1" colspan="1">Median lobe of genitalia with acute spine at one-third length (Fig. <xref ref-type="fig" rid="F3">3J</xref>)</td><td rowspan="1" colspan="1"><bold><italic><tp:taxon-name><tp:taxon-name-part taxon-name-part-type="genus">Pseudoexeirarthra</tp:taxon-name-part> <tp:taxon-name-part taxon-name-part-type="species">nomurai</tp:taxon-name-part></tp:taxon-name></italic> sp. n.</bold></td></tr><tr><td rowspan="1" colspan="1">–</td><td rowspan="1" colspan="1">Median lobe of genitalia lacking branch</td><td rowspan="1" colspan="1"><bold>6</bold></td></tr><tr><td rowspan="1" colspan="1">6 (5)</td><td rowspan="1" colspan="1">Apical lobe of genitalia triangular (Fig. <xref ref-type="fig" rid="F3">3G</xref>)</td><td rowspan="1" colspan="1"><bold><italic><tp:taxon-name><tp:taxon-name-part taxon-name-part-type="genus">Pseudoexeirarthra</tp:taxon-name-part> <tp:taxon-name-part taxon-name-part-type="species">seiwoongi</tp:taxon-name-part></tp:taxon-name></italic> sp. n.</bold></td></tr><tr><td rowspan="1" colspan="1">–</td><td rowspan="1" colspan="1">Apical lobe of genitalia bluntly rounded</td><td rowspan="1" colspan="1"><bold>7</bold></td></tr><tr><td rowspan="1" colspan="1">7 (6)</td><td rowspan="1" colspan="1">Left paramere longer than right (Fig. <xref ref-type="fig" rid="F3">3H</xref>)</td><td rowspan="1" colspan="1"><bold><italic><tp:taxon-name><tp:taxon-name-part taxon-name-part-type="genus">Pseudoexeirarthra</tp:taxon-name-part> <tp:taxon-name-part taxon-name-part-type="species">parkeri</tp:taxon-name-part></tp:taxon-name></italic> sp. n.</bold></td></tr><tr><td rowspan="1" colspan="1">–</td><td rowspan="1" colspan="1">Right paramere longer than left</td><td rowspan="1" colspan="1"><bold>8</bold></td></tr><tr><td rowspan="1" colspan="1">8 (7)</td><td rowspan="1" colspan="1">Major apical lobe of genitalia rectangular (Fig. <xref ref-type="fig" rid="F3">3B</xref>)</td><td rowspan="1" colspan="1"><bold><italic><tp:taxon-name><tp:taxon-name-part taxon-name-part-type="genus">Pseudoexeirarthra</tp:taxon-name-part> <tp:taxon-name-part taxon-name-part-type="species">colorata</tp:taxon-name-part></tp:taxon-name></italic> (Broun)</bold></td></tr><tr><td rowspan="1" colspan="1">–</td><td rowspan="1" colspan="1">Major apical lobe of genitalia inverted triangular apically</td><td rowspan="1" colspan="1"><bold>9</bold></td></tr><tr><td rowspan="1" colspan="1">9 (8)</td><td rowspan="1" colspan="1">Major apical lobe of genitalia with slightly wider apical margin (Fig. <xref ref-type="fig" rid="F3">3F</xref>)</td><td rowspan="1" colspan="1"><bold><italic><tp:taxon-name><tp:taxon-name-part taxon-name-part-type="genus">Pseudoexeirarthra</tp:taxon-name-part> <tp:taxon-name-part taxon-name-part-type="species">youngboki</tp:taxon-name-part></tp:taxon-name></italic> sp. n.</bold></td></tr><tr><td rowspan="1" colspan="1">–</td><td rowspan="1" colspan="1">Major apical lobe of genitalia with distinctly wider apical margin (Fig. <xref ref-type="fig" rid="F3">3I</xref>)</td><td rowspan="1" colspan="1"><bold><italic><tp:taxon-name><tp:taxon-name-part taxon-name-part-type="genus">Pseudoexeirarthra</tp:taxon-name-part> <tp:taxon-name-part taxon-name-part-type="species">hlavaci</tp:taxon-name-part></tp:taxon-name></italic> sp. n.</bold></td></tr></tbody></table></table-wrap></tp:treatment-sec></tp:taxon-treatment>
