# Supplementary material for: Pseudoexeirarthra, a new genus from New Zealand (Coleoptera, Staphylinidae, Pselaphinae), with descriptions of seven new species
Source: Zookeys. 2015 Mar 26;(491):95–118. doi: 10.3897/zookeys.491.9164 (PMC4389186; doi:10.3897/zookeys.491.9164)
Supplement: XML Treatment for Pseudoexeirarthra spinifer [file zookeys.491.9164-treatment2.xml]

<!DOCTYPE tp:taxon-treatment
  PUBLIC "-//TaxonX//DTD Taxonomic Treatment Publishing DTD v0 20100105//EN" "tax-treatment-NSO.dtd">
<tp:taxon-treatment xmlns:tp="http://www.plazi.org/taxpub"><tp:treatment-meta><kwd-group><label>Taxon classification</label><kwd><named-content content-type="kingdom">Animalia</named-content></kwd><kwd><named-content content-type="order">Coleoptera</named-content></kwd><kwd><named-content content-type="family">Staphylinidae</named-content></kwd></kwd-group><mixed-citation publication-type="journal"><person-group><name><surname>Park</surname><given-names>Jong-Seok</given-names></name><name><surname>Carlton</surname><given-names>Christopher E.</given-names></name></person-group><article-title><italic><tp:taxon-name><tp:taxon-name-part taxon-name-part-type="genus">Pseudoexeirarthra</tp:taxon-name-part></tp:taxon-name></italic>, a new genus from New Zealand (<tp:taxon-name><tp:taxon-name-part taxon-name-part-type="order">Coleoptera</tp:taxon-name-part></tp:taxon-name>, <tp:taxon-name><tp:taxon-name-part taxon-name-part-type="family">Staphylinidae</tp:taxon-name-part></tp:taxon-name>, <tp:taxon-name><tp:taxon-name-part taxon-name-part-type="subfamily">Pselaphinae</tp:taxon-name-part></tp:taxon-name>), with descriptions of seven new species</article-title><source>Zookeys</source><day>26</day><month>3</month><year>2015</year><volume>2015</volume><issue>491</issue><fpage>95</fpage><lpage>118</lpage><pub-id pub-id-type="doi">10.3897/zookeys.491.9164</pub-id></mixed-citation></tp:treatment-meta><tp:nomenclature><tp:taxon-name>
                        <tp:taxon-name-part taxon-name-part-type="genus">Pseudoexeirarthra</tp:taxon-name-part>
                        <tp:taxon-name-part taxon-name-part-type="species">spinifer</tp:taxon-name-part>
                    </tp:taxon-name><tp:taxon-authority>(Broun)</tp:taxon-authority><xref ref-type="fig" rid="F1">Figs 1A</xref><xref ref-type="fig" rid="F2">, 2</xref><xref ref-type="fig" rid="F3">, 3A</xref><xref ref-type="fig" rid="F4">, 4</xref><tp:nomenclature-citation-list><tp:nomenclature-citation><tp:taxon-name><tp:taxon-name-part taxon-name-part-type="genus">Sagola</tp:taxon-name-part> <tp:taxon-name-part taxon-name-part-type="species">spinifer</tp:taxon-name-part></tp:taxon-name><comment> Broun, 1895: 75. <xref ref-type="bibr" rid="B10">Hudson 1923</xref>: 365; <xref ref-type="bibr" rid="B11">1934</xref>: 183. <xref ref-type="bibr" rid="B18">Raffray 1924</xref>: 233. <xref ref-type="bibr" rid="B13">Newton and Thayer 2005</xref>. <xref ref-type="bibr" rid="B14">Nomura and Leschen 2006</xref>: 244.</comment></tp:nomenclature-citation><tp:nomenclature-citation><tp:taxon-name><tp:taxon-name-part taxon-name-part-type="genus">Sagola</tp:taxon-name-part> <tp:taxon-name-part taxon-name-part-type="species">dilucida</tp:taxon-name-part></tp:taxon-name><comment> Broun, 1914: 157. <xref ref-type="bibr" rid="B10">Hudson 1923</xref>: 365; <xref ref-type="bibr" rid="B11">1934</xref>: 184. <xref ref-type="bibr" rid="B13">Newton and Thayer 2005</xref>. <xref ref-type="bibr" rid="B14">Nomura and Leschen 2006</xref>: 242. <bold>syn. n.</bold></comment></tp:nomenclature-citation><tp:nomenclature-citation><tp:taxon-name><tp:taxon-name-part taxon-name-part-type="genus">Sagola</tp:taxon-name-part> <tp:taxon-name-part taxon-name-part-type="species">guinnessi</tp:taxon-name-part></tp:taxon-name><comment> Broun, 1911: 502. <xref ref-type="bibr" rid="B10">Hudson 1923</xref>: 365; <xref ref-type="bibr" rid="B11">1934</xref>: 184. <xref ref-type="bibr" rid="B18">Raffray 1924</xref>: 232. <xref ref-type="bibr" rid="B13">Newton and Thayer 2005</xref>. <xref ref-type="bibr" rid="B14">Nomura and Leschen 2006</xref>: 242. <bold>syn. n.</bold></comment></tp:nomenclature-citation><tp:nomenclature-citation><tp:taxon-name><tp:taxon-name-part taxon-name-part-type="genus">Sagola</tp:taxon-name-part> <tp:taxon-name-part taxon-name-part-type="species">longicollis</tp:taxon-name-part></tp:taxon-name><comment> Broun, 1911: 498. <xref ref-type="bibr" rid="B10">Hudson 1923</xref>: 365; <xref ref-type="bibr" rid="B11">1934</xref>: 183. <xref ref-type="bibr" rid="B18">Raffray 1924</xref>: 232. <xref ref-type="bibr" rid="B13">Newton and Thayer 2005</xref>. <xref ref-type="bibr" rid="B14">Nomura and Leschen 2006</xref>: 243. <bold>syn. n.</bold></comment></tp:nomenclature-citation><tp:nomenclature-citation><tp:taxon-name><tp:taxon-name-part taxon-name-part-type="genus">Sagola</tp:taxon-name-part> <tp:taxon-name-part taxon-name-part-type="species">longula</tp:taxon-name-part></tp:taxon-name><comment> Broun, 1912: 625. <xref ref-type="bibr" rid="B10">Hudson 1923</xref>: 365; <xref ref-type="bibr" rid="B11">1934</xref>: 183. <xref ref-type="bibr" rid="B18">Raffray 1924</xref>: 232. <xref ref-type="bibr" rid="B13">Newton and Thayer 2005</xref>. <xref ref-type="bibr" rid="B14">Nomura and Leschen 2006</xref>: 243. <bold>syn. n.</bold></comment></tp:nomenclature-citation><tp:nomenclature-citation><tp:taxon-name><tp:taxon-name-part taxon-name-part-type="genus">Sagola</tp:taxon-name-part> <tp:taxon-name-part taxon-name-part-type="species">rectipennis</tp:taxon-name-part></tp:taxon-name><comment> Broun, 1921: 489. <xref ref-type="bibr" rid="B10">Hudson 1923</xref>: 365; <xref ref-type="bibr" rid="B11">1934</xref>: 184. <xref ref-type="bibr" rid="B13">Newton and Thayer 2005</xref>. <xref ref-type="bibr" rid="B14">Nomura and Leschen 2006</xref>: 243. <bold>syn. n.</bold></comment></tp:nomenclature-citation></tp:nomenclature-citation-list></tp:nomenclature><tp:treatment-sec sec-type="Type material"><title>Type material.</title><p><bold>Lectotype. New Zealand: Waikato (WO):</bold> 1♂ (BMNH), glued on rectangular card, “2723.” [white label, handwritten]; “Mount. Pirongia” [white label, printed]; “New Zealand Broun Coll. Brit. Mus. 1922-482.” [white label, printed]; “<tp:taxon-name><tp:taxon-name-part taxon-name-part-type="genus">Sagola</tp:taxon-name-part> <tp:taxon-name-part taxon-name-part-type="species">spinifer</tp:taxon-name-part></tp:taxon-name>” [white label, handwritten]; “LECTOTYPE <bold><italic><tp:taxon-name><tp:taxon-name-part taxon-name-part-type="genus">Pseudoexeirarthra</tp:taxon-name-part> <tp:taxon-name-part taxon-name-part-type="species">spinifer</tp:taxon-name-part></tp:taxon-name></italic></bold> (Broun) Desig. Park and Carlton 2013” [red label, printed]. *The lectotype designation is required because Broun did not explicitly designate a type specimen, and his comments suggest that three specimens were examined (Broun, 1875: 75). This designation will fix the identity of the species and facilitate its recognition by future workers. <bold>Paralectotypes (1 male, 1 female). New Zealand: Waikato (WO):</bold> 1♀ (BMNH), glued on rectangular card, “Type” [red label, printed]; “2723.” [white label, handwritten]; “Pirongia” [white label, printed]; “New Zealand Broun Coll. Brit. Mus. 1922-482.” [white label, printed]; “<tp:taxon-name><tp:taxon-name-part taxon-name-part-type="genus">Sagola</tp:taxon-name-part> <tp:taxon-name-part taxon-name-part-type="species">spinifer</tp:taxon-name-part></tp:taxon-name>” [white label, handwritten]; “PARALECTOTYPE <bold><italic><tp:taxon-name><tp:taxon-name-part taxon-name-part-type="genus">Pseudoexeirarthra</tp:taxon-name-part> <tp:taxon-name-part taxon-name-part-type="species">spinifer</tp:taxon-name-part></tp:taxon-name></italic></bold> (Broun) Desig. Park and Carlton 2013” [yellow label, printed]. 1♂ (NZAC), glued on rectangular card, “Pirongia” [white label, printed]; “var. 2723.” [white label, handwritten]; “<tp:taxon-name><tp:taxon-name-part taxon-name-part-type="genus">Sagola</tp:taxon-name-part> <tp:taxon-name-part taxon-name-part-type="species">spinifer</tp:taxon-name-part></tp:taxon-name> antennae.” [white label, handwritten]; “Broun” [white label, handwritten]; “ N.Z. Arthropod Collection, NZAC Private Bag 92710 New Zealand” [yellow label, printed]; “PARALECTOTYPE <bold><italic><tp:taxon-name><tp:taxon-name-part taxon-name-part-type="genus">Pseudoexeirarthra</tp:taxon-name-part> <tp:taxon-name-part taxon-name-part-type="species">spinifer</tp:taxon-name-part></tp:taxon-name></italic></bold> (Broun) Desig. Park and Carlton 2013” [yellow label, printed].</p><p><bold>Holotype of <italic><tp:taxon-name><tp:taxon-name-part taxon-name-part-type="genus">Sagola</tp:taxon-name-part> <tp:taxon-name-part taxon-name-part-type="species">dilucida</tp:taxon-name-part></tp:taxon-name></italic>: New Zealand: Auckland (AK):</bold> 1♀ (BMNH), glued on rectangular card, “Type” [red label, printed]; “New Zealand Broun Coll. Brit. Mus. 1922-482.” [white label, printed]; “Epsom. Jany.1912.” [white label, handwritten]; “3520.♂” [white label, handwritten]; “<tp:taxon-name><tp:taxon-name-part taxon-name-part-type="genus">Sagola</tp:taxon-name-part> <tp:taxon-name-part taxon-name-part-type="species">dilucida</tp:taxon-name-part></tp:taxon-name>” [white label, handwritten]. The original label indicates the specimen is male, but it is female.</p><p><bold>Holotype of <italic><tp:taxon-name><tp:taxon-name-part taxon-name-part-type="genus">Sagola</tp:taxon-name-part> <tp:taxon-name-part taxon-name-part-type="species">guinnessi</tp:taxon-name-part></tp:taxon-name></italic>: New Zealand: Taupo (TO):</bold> 1♂ (BMNH), glued on rectangular card, “Type” [red label, printed]; “3373.” [white label, handwritten]; “New Zealand Broun Coll. Brit. Mus. 1922-482.” [white label, printed]; “Erua. 5.3.1912.” [white label, handwritten]; “<tp:taxon-name><tp:taxon-name-part taxon-name-part-type="genus">Sagola</tp:taxon-name-part> <tp:taxon-name-part taxon-name-part-type="species">guinnessi</tp:taxon-name-part></tp:taxon-name>.” [white label, handwritten]. The original label indicates the specimen is female, but it is male.</p><p><bold>Holotype of <italic><tp:taxon-name><tp:taxon-name-part taxon-name-part-type="genus">Sagola</tp:taxon-name-part> <tp:taxon-name-part taxon-name-part-type="species">longicollis</tp:taxon-name-part></tp:taxon-name></italic>: New Zealand: Taupo (TO):</bold> 1♀ (BMNH), glued on rectangular card, “Type” [red label, printed]; “3369” [white label, handwritten]; “New Zealand Broun Coll. Brit. Mus. 1922-482.” [white label, printed]; “Mahuia. Jany.1911.” [white label, handwritten]; “<tp:taxon-name><tp:taxon-name-part taxon-name-part-type="genus">Sagola</tp:taxon-name-part> <tp:taxon-name-part taxon-name-part-type="species">longicollis</tp:taxon-name-part></tp:taxon-name>.” [white label, handwritten].</p><p><bold>Holotype of <italic><tp:taxon-name><tp:taxon-name-part taxon-name-part-type="genus">Sagola</tp:taxon-name-part> <tp:taxon-name-part taxon-name-part-type="species">longula</tp:taxon-name-part></tp:taxon-name></italic>: New Zealand: Auckland (AK):</bold> 1♀ (BMNH), glued on rectangular card, “Type” [red label, printed]; “15.” [white label, handwritten]; “New Zealand Broun Coll. Brit. Mus. 1922-482.” [white label, printed]; “auckland. N.Z. Lawson” [white label, handwritten]; “Sharp Coll. 1905-313.” [white label, printed]; “<tp:taxon-name><tp:taxon-name-part taxon-name-part-type="genus">Sagola</tp:taxon-name-part> <tp:taxon-name-part taxon-name-part-type="species">longula</tp:taxon-name-part></tp:taxon-name>.” [white label, handwritten].</p><p><bold>Syntype of <italic><tp:taxon-name><tp:taxon-name-part taxon-name-part-type="genus">Sagola</tp:taxon-name-part> <tp:taxon-name-part taxon-name-part-type="species">rectipennis</tp:taxon-name-part></tp:taxon-name></italic>: New Zealand: Otago Lakes (OL):</bold> 1♂ (BMNH), glued on rectangular card, “3997.♂” [white label, handwritten]; “New Zealand Broun Coll. Brit. Mus. 1922-482.” [white label, printed]; “Mt. Alfred. 9.2.1914” [white label, handwritten]; “<tp:taxon-name><tp:taxon-name-part taxon-name-part-type="genus">Sagola</tp:taxon-name-part> ♂. <tp:taxon-name-part taxon-name-part-type="species">rectipennis</tp:taxon-name-part></tp:taxon-name>” [white label, handwritten]. 1♂ (BMNH), glued on rectangular card, “3997.♂” [white label, handwritten]; “New Zealand Broun Coll. Brit. Mus. 1922-482.” [white label, printed]; “Mt. Alfred. 9.2.1914” [white label, handwritten]; “<tp:taxon-name><tp:taxon-name-part taxon-name-part-type="genus">Sagola</tp:taxon-name-part> <tp:taxon-name-part taxon-name-part-type="species">rectipennis</tp:taxon-name-part></tp:taxon-name>” [white label, handwritten]. 1♂ (BMNH), glued on rectangular card, “3997.♂” [white label, handwritten]; “New Zealand Broun Coll. Brit. Mus. 1922-482.” [white label, printed]; “Mt. Alfred. 9.2.1914” [white label, handwritten].</p></tp:treatment-sec><tp:treatment-sec sec-type="Additional material"><title>Additional material</title><p><bold>(n = 198; 95 males, 103 females). New Zealand: Auckland (AK):</bold> 1♂ 1♀, Waitakere Ra, Cascade-Kauri Park, Up. Kauri tr, 170 m, 8 XII 1984–25 I 1985, kauri-podo-hdwd, A. Newton, M. Thayer 680, FIT&amp;window trap (DSC); 1♂, Lynfield, Tropicana dr, 14 VIII 1976, G. Kuschel, litter (NZAC); 1♂ 1♀, Lynfield, 7 IX 1980, G. Kuschel, litter (NZAC); 2♀♀, Woodhill, 27 II 1976, C. F. Butcher, pit trap (NZAC); 1♂, Lynfield, 16 IV 1977, G. Kuschel (NZAC); <bold>Bay of Plenty (BP):</bold> 1♀, Orete Forest, Te Puia Hut, 230 m, 29 I 1993, R. M. Emberson, litter (NZAC); 1♂1♀, Lottin Pt Rd, Waenga Bush, 24 XI 1992–29 I 1993, R. C. Henderson, Malaise trap (NZAC); 1♂, Lottin Pt Rd, Waenga, 27 I 1993, R. C. Henderson, litter (NZAC); 1♂, Te Koau, Main Ridge, 220 m, 23 IX 1992, J. S. Dugdale, litter (NZAC); 1♂, Te <!--PageBreak-->Koau, Twin Puriri’s, 31 I–15 III 1993, R. C. Henderson, pit trap (NZAC); 1♂, Papatea, 13 X–23 XI 1992, G. Hall, pit trap (NZAC); 1♂, Mamaku Ra, 18 I 1972, G. W. Ramsay, litter (NZAC); 1♀, Te Koau, Bush Track, 23 IX 1992, J. S. Dugdale, litter (NZAC); 1♀, Mount Te Aroha, summit, 19 XI 2005, J. Nunn, moss (NZAC); 1♀, Kaimai-Mamaku Forest Park, Mt. Te Aroha summit rd, 450 m, <named-content xmlns:xlink="http://www.w3.org/1999/xlink" content-type="dwc:verbatimCoordinates" xlink:type="simple">37°31.43'S, 175°44.01'E</named-content>, 19 XI 2005, mixed broadleaf forest with many tree ferns, nikau palms, FMHD#2005-016, FIT, A. Newton, M. Thayer, ANMT site 1144 (FMNH); <bold>Buller (BR):</bold> 5♂♂ 6♀♀, Nelson Lakes NP, Mt. Robert, Speargrass tr, 875 m, <named-content xmlns:xlink="http://www.w3.org/1999/xlink" content-type="dwc:verbatimCoordinates" xlink:type="simple">41°49.47'S, 172°48.31'E</named-content>, 17 XII 2005, <!--PageBreak--><!--PageBreak--><italic><tp:taxon-name><tp:taxon-name-part taxon-name-part-type="genus">Nothofagus</tp:taxon-name-part></tp:taxon-name></italic> forest, FMHD#2005-110, litter, A. Solodovnikov, D. Clarke, ANMT site 1161 (FMNH); 22♂ 12♀♀, (1♂, slide-mounted), Lewis Pass NR, 11.9 km ese Spring Junction, 540 m, 17 XII 1984–21 I 1985, <italic><tp:taxon-name><tp:taxon-name-part taxon-name-part-type="genus">Nothofagus</tp:taxon-name-part></tp:taxon-name></italic> forest, A. Newton, M. Thayer, 715, window trap (FMNH); 8♂♂ 14♀♀, Nelson Lakes NP, Lake Rotoroa, Braeburn tr, 470 m, 16 XII 1984–7 I 1985, <italic><tp:taxon-name><tp:taxon-name-part taxon-name-part-type="genus">Nothofagus</tp:taxon-name-part></tp:taxon-name></italic> forest, A. Newton, M. Thayer 712, window trap (FMNH); 4♂♂ 8♀♀, Nelson Lakes NP, n slope Mt. Robert, Pinchgut tr, 950 m, 14 XII 1984–6 I 1985, <italic><tp:taxon-name><tp:taxon-name-part taxon-name-part-type="genus">Nothofagus</tp:taxon-name-part></tp:taxon-name></italic> forest, A. Newton, M. Thayer 707, window trap (FMNH&amp;DSC); 2♀♀, Nelson Lakes NP, n slope Mt. Robert, Pinchgut tr, 950 m, 14 XII 1984–6 I 1985, <italic><tp:taxon-name><tp:taxon-name-part taxon-name-part-type="genus">Nothofagus</tp:taxon-name-part></tp:taxon-name></italic> forest, A. Newton, M. Thayer 707, litter (FMNH); 1♂2♀♀, Nelson Lakes NP, Lake Rotoiti, St. Arnaud tr, 645 m, 14 XII 1984–6 I 1985, <italic><tp:taxon-name><tp:taxon-name-part taxon-name-part-type="genus">Nothofagus</tp:taxon-name-part></tp:taxon-name></italic> forest, A. Newton, M. Thayer 705, window trap (FMNH); 1♂, Nelson Lakes NP, Mt. Robert Rd, 660 m, 26 XII 1984–6 I 1985, <italic><tp:taxon-name><tp:taxon-name-part taxon-name-part-type="genus">Leptospermum</tp:taxon-name-part></tp:taxon-name></italic>-<italic><tp:taxon-name><tp:taxon-name-part taxon-name-part-type="genus">Nothofagus</tp:taxon-name-part></tp:taxon-name></italic> forest, A. Newton, M. Thayer 722, FIT&amp;window trap (DSC); 1♂, Lewis Pass NR, 13.2 km s Lewis Pass, 650 m, 17 XII 1984–21 I 1985, <italic><tp:taxon-name><tp:taxon-name-part taxon-name-part-type="genus">Nothofagus</tp:taxon-name-part></tp:taxon-name></italic> forest, A. Newton, M. Thayer 713, FIT&amp;window trap (DSC); 2♂♂, Mt. Misery, Ecology Div Stn, 460 m, 24–26 I 1977, J. S. Dugdale, water trap (NZAC); 1♀, Greymouth, Boddytown, 8 II 1984, J.C. Watt, litter (NZAC); 2♂♂, Rd to Mt. Robert, 762 m, Lake Rotoiti, 3 V 1966, J. I. Townsend, moss (NZAC); <bold>Central Otago (CO):</bold> 1♂ 1♀, Waipori, 610 m, Stony Stream, 2 XI 1979, J. C. Watt, moss (NZAC); 1♀, Piano Flat, Waikaia Forest, 25 IV 2007, washed soil beech forest (JTN); <bold>Coromandel (CL):</bold> 2♀♀, Cuvier I, Northwest Ridge, 25 II–2 III 1982, G. Hall, malaise trap (NZAC); 1♂, Cuvier I, 25 II–2 III 1982, G. Hall, pit trap (NZAC); 1♂, Great Barrier I, Little Windy Hill, 100 m, 25 II–19 III 2003, K. Parsons, malaise trap (AMNZ); 1♂ 3♀♀, Great Barrier I, Little Windy Hill, 13 XII 2002–17 I 2003, P. Sutton, Malaise (AMNZ); 1♂ 1♀, Cuvier I, Ridge Tr, 100 m, 10–18 XI 1999, J. W. Early, S. E. Thorpe, malaise trap (AMNZ); 1♂, Great Barrier I, Little Windy Hill, 17 I–27 II 2003, K. Parsons, malaise trap (AMNZ); 1♂, Great Barrier I, Little Windy Hill, 220 m, 7 XI–11 XII 2001, P. Sutton, J. Gilbert, malaise trap (AMNZ); 3♀♀, Great Barrier I, Little Windy Hill, 220 m, 11 XII 2001–18 I 2002, P. Sutton (AMNZ); 1♀, Cuvier I, Pumphouse Stream, 120 m, 14 XI 1999, J. W. Early, S.E. Thorpe, litter (AMNZ); 1♀, Great Barrier I, Little Windy Hill, 220 m, 21 II 2001–26 III 2002, P. Sutton, malaise trap (AMNZ); 1♀, Great Barrier I, Little Windy Hill, 220 m, 18 I–21 II 2002, P. Sutton, malaise trap (AMNZ); <bold>Fiordland (FD):</bold> 2♂♂, Lake Hauroko, Southland, 2 II 1966, J. I. Townsend, moss (NZAC); 1♂, Secretary I, Gut Bay, 24 XI 1981, C.F. Butcher, beech litter and rotten wood (NZAC); 1♂, Fiordland NP, Monowai Lake, 4km sw Monowai, 11–14 III 2010, J. W. Early, yellow pan traps, <italic><tp:taxon-name><tp:taxon-name-part taxon-name-part-type="genus">Nothofagus</tp:taxon-name-part> <tp:taxon-name-part taxon-name-part-type="species">solandri</tp:taxon-name-part></tp:taxon-name></italic> forest (DSC); 1♂ 1♀, Fiordland NP, Milford Sound rd, Smithy Creek Campground area, 400 m, <named-content xmlns:xlink="http://www.w3.org/1999/xlink" content-type="dwc:verbatimCoordinates" xlink:type="simple">44°57.07'S 168°01.16'E</named-content>, 9 XII 2005, <italic><tp:taxon-name><tp:taxon-name-part taxon-name-part-type="genus">Nothofagus</tp:taxon-name-part> <tp:taxon-name-part taxon-name-part-type="species">fusca</tp:taxon-name-part></tp:taxon-name></italic> &amp; <italic><tp:taxon-name><tp:taxon-name-part taxon-name-part-type="genus">Nothofagus</tp:taxon-name-part> <tp:taxon-name-part taxon-name-part-type="species">menziesii</tp:taxon-name-part></tp:taxon-name></italic> open forest, FMHD#2005-089, litter, M. Thayer, A. Newton, ANMT site 1170 (FMNH); 1♀, Secretary I, 850 m, 30 XI 1981, C.F. Butcher, pit trap (NZAC); <bold>Gisborne (GB):</bold> 1♂, Urewera NP, Waikaremoana rd, s end Matanunui Ridge, 720 m, <named-content xmlns:xlink="http://www.w3.org/1999/xlink" content-type="dwc:verbatimCoordinates" xlink:type="simple">38°44.40'S, 177°05.81'E</named-content>, 22 XI–23 XII 2005, mixed broadleaf (incl. <italic><tp:taxon-name><tp:taxon-name-part taxon-name-part-type="genus">Nothofagus</tp:taxon-name-part> <tp:taxon-name-part taxon-name-part-type="species">fusca</tp:taxon-name-part></tp:taxon-name></italic>)-podocarp, FMHD#2005-028, FIT, M. Thayer, A. Solodovnikov, ANMT site 1149 (FMNH); 1♀, Lake Waikaremoana, 17 I 1972, G. W. Ramsay, litter; 1♀, Urewera NP, at large, #021, 6–8 III 2000, C. Carlton, A. Weir (LSAM); 1♀, Urewera NP, Lake Waikremoana, nr Caravan Park, shoreline toetoe, FIT, 23 III 2000, C. Carlton, A. Weir, #078 (LSAM); <bold>Northland (ND):</bold> 1♀, Paihia Opua SF, 22 I 1981, G. Kuschel, litter and rotten wood (NZAC); 1♀, Waipoua SF, Waipoua Stm, 70 m, 16–21 III 1978, S. Peck, J. Peck, malaise trap (FMNH); <bold>Nelson (NN):</bold> 2♂♂ 1♀, 0.6 km e Gowanbridge, 330 m, 18 XII 1984–7 I 1985, <italic><tp:taxon-name><tp:taxon-name-part taxon-name-part-type="genus">Nothofagus</tp:taxon-name-part></tp:taxon-name></italic> forest, A. Newton, M. Thayer 717, FIT&amp;window trap (DSC); 1♂, Kahurangi NP, Cobb Ridge, above Cobb Reservoir, 1050 m, <named-content xmlns:xlink="http://www.w3.org/1999/xlink" content-type="dwc:verbatimCoordinates" xlink:type="simple">41°06.35'S, 172°41.66'E</named-content>, 29 XI–18 XII 2005, <italic><tp:taxon-name><tp:taxon-name-part taxon-name-part-type="genus">Nothofagus</tp:taxon-name-part></tp:taxon-name></italic> forest, FMHD#2005-051, FIT, A. Newton, M. Thayer, A. Solodovnikov, ANMT site 1159 (FMNH); 1♂, Kahurangi NP, Arthur Range, above Flora Saddle, 1000 m, <named-content xmlns:xlink="http://www.w3.org/1999/xlink" content-type="dwc:verbatimCoordinates" xlink:type="simple">41°11.35'S, 172°44.46'E</named-content>, 29 XI–18 XII 2005, <italic><tp:taxon-name><tp:taxon-name-part taxon-name-part-type="genus">Nothofagus</tp:taxon-name-part></tp:taxon-name></italic> forest, FMHD#2005-046, litter, A. Newton, M. Thayer, ANMT site 1156 (FMNH); 1♀, Cobb Ridge, east of Cobb Reservoir, 990 m, 2 I 1985, <italic><tp:taxon-name><tp:taxon-name-part taxon-name-part-type="genus">Nothofagus</tp:taxon-name-part></tp:taxon-name></italic> forest, A. Newton, M. Thayer 728, litter (DSC); 1♂ 1♀, Canaan Harwoods tr, 4 II 1965, L. P. Marchant, litter (NZAC); 1♂, Dovedale, 11 X 1963, J. I. Townsend, litter (NZAC); 2♀♀, Lake Rotoiti, 19 II 1965, L. P. Marchant, moss (NZAC); 1♀, Lake Rotoiti, 27 VII 1965, A. K. Walker, moss (NZAC); <bold>Otago Lakes (OL):</bold> 1♂ 1♀, 44.5 km nw Wanaka, 350m, Matukituki Valley, <named-content xmlns:xlink="http://www.w3.org/1999/xlink" content-type="dwc:verbatimCoordinates" xlink:type="simple">44’29S 168’47E</named-content>, #079, <italic><tp:taxon-name><tp:taxon-name-part taxon-name-part-type="genus">Nothofagus</tp:taxon-name-part></tp:taxon-name></italic> forest litter, 18 I 1998, C. Carlton, R. Leschen (LSAM); 1♂ 1♀, Makarora Bush, Makarora, 7–9 XI 1997, J. Nunn (JTN); 1♂ 1♀, Paradise, 2 II 1984, J. C. Watt, wood mould (NZAC); 1♂, Upper Makarora, 17 I 1968, F. A. Alack, litter (NZAC); 1♀, 10.5 km nw Glenorchy, <italic><tp:taxon-name><tp:taxon-name-part taxon-name-part-type="genus">Nothofagus</tp:taxon-name-part></tp:taxon-name></italic> forest, <named-content xmlns:xlink="http://www.w3.org/1999/xlink" content-type="dwc:verbatimCoordinates" xlink:type="simple">44°47'S, 169°27'E</named-content>, FIT #143, 19–24 I 1998, C. Carlton, R. Leschen (LSAM); <bold>Rangitikei (RI):</bold> 1♀, Ruahine Ra, Armstrong Saddle, 1370 m, 26 XII 1983, J. C. Watt, litter (NZAC); 1♀, Ruahine Ra, Triplex, 10 II 1980, C. F. Butcher, litter (NZAC); <bold>Marlborough Sounds (SD):</bold> 3♂♂ 2♀♀, Wairau V, Schroders Ck, 7 IX 1966, J. I. Townsend, litter 66/295 (NZAC); 1♀, Upper Wairau Valley, 731 m, 5 IX 1966, J. I. Townsend, moss (NZAC); 3♀♀, Head Fabians Valley, 23 X 1963, J. I. Townsend, litter (NZAC); 1♂, Rainbow SF, Connors Ck, 825 m, 21 XII 1981, J. W. Early, sweeping (NZAC); <bold>Southland (SL):</bold> 2♀♀, Catlins SF Park, 15 II 1982, C.F. Butcher, J. S. Dugdale, litter (NZAC); 1♀, Owaka Glenomaru Reserve, 18 I 1978, S. Peck, J. Peck, litter (FMNH); <bold>Taupo (TO):</bold> 1♂, Kaimanawa North Forest Park, 850m, 11 III 1978, J. S. Dugdale, moss (NZAC); 1♂, Kaimanawa N Forest Park Saddle, 20 II 1978, J. S. Dugdale, litter (NZAC); 1♀ (slide-mounted), Erua, 27 I 1982, C. F. Butcher, litter and moss (NZAC); 1♀, Erua, 16 XII 1961, G. Kuschel, litter (NZAC); <bold>Westland (WD):</bold> 1♂, Doughboy Creek, 6 km sw Mahitai, 5 II 1984, J. C. Watt, wood mould (NZAC); 1♀, Hokitika Gorge, 29 I 1978, S. Peck, litter (FMNH); 1♀, Jacksons Bay, 23 IX 1979, A. K. Walker, moss (NZAC); <bold>Wanganui (WI):</bold> 1♂ 1♀, nr Glow-worm Cave, Table Hill rd nr Apiti, 8 II 1997, J. Nunn (JTN); 1♂, Ashhurst Domain, Ashhurst, 23 X 1998, J. Nunn, litter (JTN); <bold>Wellington (WN):</bold> 3♂♂ 1♀, Mana Island, 4–6 II 1994, J. Nunn, decayed wood (JTN); 1♂, Tararua Ra, e Basin Logan, 1300 m, 6 XII 1984, R. C. Craw, turf plants (NZAC); 1♂, Pakuratahi Forks, 8 VII 1994, J. Nunn, litter (JTN); 1♀, Tararua Ra, Dundas Hut Ridge, 990 m, 13 II 1985, C. F. Butcher, litter (NZAC); 1♀, n Titahi Bay, Rocky Bay, 28 XII 1980, J. C. Watt, litter and humus (NZAC); 1♀, Tararua Forest Park, Waitewaewae tr, 220 m, <named-content xmlns:xlink="http://www.w3.org/1999/xlink" content-type="dwc:verbatimCoordinates" xlink:type="simple">40°51.98'S, 175°15.319'E</named-content>, 26 XI–21 XII 2005, broadleaf-podo forest, FMHD#2005-034, FIT, A. Newton, M. Thayer, ANMT site 1152 (FMNH); <bold>Waikato (WO):</bold> 1♂, Pirongia Forest Park, Mahaukura tr, 270 m, <named-content xmlns:xlink="http://www.w3.org/1999/xlink" content-type="dwc:verbatimCoordinates" xlink:type="simple">37°58.22'S, 175°06.52'E</named-content>, 18 XI–27 XII 2005, broadleaf forest, FMHD#2005-009, FIT, A. Newton, M. Thayer, et al., ANMT site 1142 (FMNH).</p></tp:treatment-sec><tp:treatment-sec sec-type="Diagnosis"><title>Diagnosis.</title><p>This species is distinguished from the other species of this genus by the following combination of characters: body length 2.3–2.8 mm; eyes large, as long as temples (Fig. <xref ref-type="fig" rid="F1">1A</xref>); antennomeres 3–7 subquadrate, 8–10 weakly transverse; median lobe of male genitalia divided in apical third, broadest at base (Fig. <xref ref-type="fig" rid="F3">3A</xref>); parameres asymmetrical, left much broader basally than right (Fig. <xref ref-type="fig" rid="F3">3A</xref>).</p></tp:treatment-sec><tp:treatment-sec sec-type="Redescription"><title>Redescription.</title><p>Length 2.3–2.8 mm. Body reddish brown, antennae, legs, maxillary palpi and elytra paler (Fig. <xref ref-type="fig" rid="F1">1A</xref>). Head bluntly rectangular, longer than wide, <!--PageBreak-->widest across eyes (Fig. <xref ref-type="fig" rid="F2">2A</xref>). Antennomere 1 approximately 1.5 times as long as wide, 2 longer than wide, 3–7 subquadrate, 8–10 weakly transverse. Eyes each large and prominent, as long as temple (Fig. <xref ref-type="fig" rid="F2">2A</xref>). Prosternum as long as wide, widest at apical one-third (Fig. <xref ref-type="fig" rid="F2">2B</xref>). Elytra longer than wide (Fig. <xref ref-type="fig" rid="F1">1A</xref>). Hind wings fully developed. Meso- metaventrites trapezoidal, longer than wide (Fig. <xref ref-type="fig" rid="F2">2C</xref>). Tergite IV with pair of transverse patches of microtrichia reaching middle. Median lobe of genitalia divided, broadest at base (Fig. <xref ref-type="fig" rid="F3">3A</xref>). Phallobase symmetrical and rounded (Fig. <xref ref-type="fig" rid="F3">3A</xref>). Parameres asymmetrical, left paramere much broader at middle than right (Fig. <xref ref-type="fig" rid="F3">3A</xref>).</p></tp:treatment-sec><tp:treatment-sec sec-type="Type locality"><title>Type locality.</title><p>Mount Pirongia (WO), New Zealand.</p></tp:treatment-sec><tp:treatment-sec sec-type="Distribution"><title>Distribution.</title><p>Auckland (AK), Bay of Plenty (BP), Buller (BR), Central Otago (CO), Coromandel (CL), Fiordland (FD), Gisborne (GB), Northland (ND), Nelson (NN), Otago Lakes (OL), Rangitikei (RI), Marlborough Sounds (SD), Southland (SL), Taupo (TO), Westland (WD), Wanganui (WI), Wellington (WN), Waikato (WO) (Fig. <xref ref-type="fig" rid="F4">4</xref>: black circles).</p><fig id="F4" position="float" orientation="portrait"><label>Figure 4.</label><caption><p>Known collection localities of <italic><tp:taxon-name><tp:taxon-name-part taxon-name-part-type="genus">Pseudoexeirarthra</tp:taxon-name-part></tp:taxon-name></italic> gen. n. <italic><tp:taxon-name><tp:taxon-name-part taxon-name-part-type="genus">Pseudoexeirarthra</tp:taxon-name-part> <tp:taxon-name-part taxon-name-part-type="species">spinifer</tp:taxon-name-part></tp:taxon-name></italic> (Broun): black circles; <italic><tp:taxon-name><tp:taxon-name-part taxon-name-part-type="genus">Pseudoexeirarthra</tp:taxon-name-part> <tp:taxon-name-part taxon-name-part-type="species">colorata</tp:taxon-name-part></tp:taxon-name></italic> (Broun): black triangles; <italic><tp:taxon-name><tp:taxon-name-part taxon-name-part-type="genus">Pseudoexeirarthra</tp:taxon-name-part> <tp:taxon-name-part taxon-name-part-type="species">puncticollis</tp:taxon-name-part></tp:taxon-name></italic> (Broun): black squares.</p></caption><graphic xmlns:xlink="http://www.w3.org/1999/xlink" xlink:href="zookeys-491-095-g004.jpg" position="float" orientation="portrait" xlink:type="simple" id="oo_40802.jpg"/></fig></tp:treatment-sec><tp:treatment-sec sec-type="Habitat"><title>Habitat.</title><p>Most specimens were collected using malaise, flight intercept, window traps, or by sifting leaf litter in broadleaf, podocarp, hardwood and <italic><tp:taxon-name><tp:taxon-name-part taxon-name-part-type="genus">Nothofagus</tp:taxon-name-part></tp:taxon-name></italic> forests.</p></tp:treatment-sec><tp:treatment-sec sec-type="Comments"><title>Comments.</title><p>Specimens of <!--PageBreak--><italic><tp:taxon-name><tp:taxon-name-part taxon-name-part-type="genus">Pseudoexeirarthra</tp:taxon-name-part> <tp:taxon-name-part taxon-name-part-type="species">spinifer</tp:taxon-name-part></tp:taxon-name></italic> can be separated from those of the other species by the large eyes, fully developed hind-wings, shapes of antennomeres, and genitalia. The type specimens of <italic><tp:taxon-name><tp:taxon-name-part taxon-name-part-type="genus">Sagola</tp:taxon-name-part> <tp:taxon-name-part taxon-name-part-type="species">dilucida</tp:taxon-name-part></tp:taxon-name></italic>, <italic><tp:taxon-name><tp:taxon-name-part taxon-name-part-type="genus">Sagola</tp:taxon-name-part> <tp:taxon-name-part taxon-name-part-type="species">guinnessi</tp:taxon-name-part></tp:taxon-name></italic>, <italic><tp:taxon-name><tp:taxon-name-part taxon-name-part-type="genus">Sagola</tp:taxon-name-part> <tp:taxon-name-part taxon-name-part-type="species">longicollis</tp:taxon-name-part></tp:taxon-name></italic>, <italic><tp:taxon-name><tp:taxon-name-part taxon-name-part-type="genus">Sagola</tp:taxon-name-part> <tp:taxon-name-part taxon-name-part-type="species">longula</tp:taxon-name-part></tp:taxon-name></italic> and <italic><tp:taxon-name><tp:taxon-name-part taxon-name-part-type="genus">Sagola</tp:taxon-name-part> <tp:taxon-name-part taxon-name-part-type="species">rectipennis</tp:taxon-name-part></tp:taxon-name></italic> share these diagnostic characters. For these reasons, we have placed these names in synonymy with <italic><tp:taxon-name><tp:taxon-name-part taxon-name-part-type="genus">Pseudoexeirarthra</tp:taxon-name-part> <tp:taxon-name-part taxon-name-part-type="species">spinifer</tp:taxon-name-part></tp:taxon-name></italic>.</p></tp:treatment-sec><tp:treatment-sec><!--Section generated to contain objects referenced in tp:taxon-treatment.--><fig id="F1" position="float" orientation="portrait"><label>Figure 1.</label><caption><p>Habiti, dorsal view: <bold>A</bold> <italic><tp:taxon-name><tp:taxon-name-part taxon-name-part-type="genus">Pseudoexeirarthra</tp:taxon-name-part> <tp:taxon-name-part taxon-name-part-type="species">spinifer</tp:taxon-name-part></tp:taxon-name></italic> (Broun) <bold>B</bold> <italic><tp:taxon-name><tp:taxon-name-part taxon-name-part-type="genus">Pseudoexeirarthra</tp:taxon-name-part> <tp:taxon-name-part taxon-name-part-type="species">colorata</tp:taxon-name-part></tp:taxon-name></italic> (Broun) <bold>C</bold> <italic><tp:taxon-name><tp:taxon-name-part taxon-name-part-type="genus">Pseudoexeirarthra</tp:taxon-name-part> <tp:taxon-name-part taxon-name-part-type="species">puncticollis</tp:taxon-name-part></tp:taxon-name></italic> (Broun) <bold>D</bold> <italic><tp:taxon-name><tp:taxon-name-part taxon-name-part-type="genus">Pseudoexeirarthra</tp:taxon-name-part> <tp:taxon-name-part taxon-name-part-type="species">sungmini</tp:taxon-name-part></tp:taxon-name></italic> sp. n. <bold>E</bold> <italic><tp:taxon-name><tp:taxon-name-part taxon-name-part-type="genus">Pseudoexeirarthra</tp:taxon-name-part> <tp:taxon-name-part taxon-name-part-type="species">kwangguki</tp:taxon-name-part></tp:taxon-name></italic> sp. n. <bold>F</bold> <italic><tp:taxon-name><tp:taxon-name-part taxon-name-part-type="genus">Pseudoexeirarthra</tp:taxon-name-part> <tp:taxon-name-part taxon-name-part-type="species">youngboki</tp:taxon-name-part></tp:taxon-name></italic> sp. n. <bold>G</bold> <italic><tp:taxon-name><tp:taxon-name-part taxon-name-part-type="genus">Pseudoexeirarthra</tp:taxon-name-part> <tp:taxon-name-part taxon-name-part-type="species">seiwoongi</tp:taxon-name-part></tp:taxon-name></italic> sp. n. <bold>H</bold> <italic><tp:taxon-name><tp:taxon-name-part taxon-name-part-type="genus">Pseudoexeirarthra</tp:taxon-name-part> <tp:taxon-name-part taxon-name-part-type="species">parkeri</tp:taxon-name-part></tp:taxon-name></italic> sp. n. <bold>I</bold> <italic><tp:taxon-name><tp:taxon-name-part taxon-name-part-type="genus">Pseudoexeirarthra</tp:taxon-name-part> <tp:taxon-name-part taxon-name-part-type="species">hlavaci</tp:taxon-name-part></tp:taxon-name></italic> sp. n. <bold>J</bold> <italic><tp:taxon-name><tp:taxon-name-part taxon-name-part-type="genus">Pseudoexeirarthra</tp:taxon-name-part> <tp:taxon-name-part taxon-name-part-type="species">nomurai</tp:taxon-name-part></tp:taxon-name></italic> sp. n. Scale bars = 1 mm.</p></caption><graphic xmlns:xlink="http://www.w3.org/1999/xlink" xlink:href="zookeys-491-095-g001.jpg" position="float" orientation="portrait" xlink:type="simple" id="oo_40799.jpg"/></fig><fig id="F2" position="float" orientation="portrait"><label>Figure 2.</label><caption><p><italic><tp:taxon-name><tp:taxon-name-part taxon-name-part-type="genus">Pseudoexeirarthra</tp:taxon-name-part> <tp:taxon-name-part taxon-name-part-type="species">spinifer</tp:taxon-name-part></tp:taxon-name></italic> (Broun): <bold>A</bold> head, dorsal view <bold>B</bold> prosternum, ventral view <bold>C</bold> meso- and metaventrite, ventral view <bold>D</bold> abdomen, dorsal view <bold>E</bold> left mandible, dorsal view <bold>F</bold> female sternite VIII, dorsal view <bold>G</bold> female sternite IX, ventral view. Scale bars = 0.1 mm.</p></caption><graphic xmlns:xlink="http://www.w3.org/1999/xlink" xlink:href="zookeys-491-095-g002.jpg" position="float" orientation="portrait" xlink:type="simple" id="oo_40800.jpg"/></fig><fig id="F3" position="float" orientation="portrait"><label>Figure 3.</label><caption><p>Aedeagi, dorsal view: <bold>A</bold> <italic><tp:taxon-name><tp:taxon-name-part taxon-name-part-type="genus">Pseudoexeirarthra</tp:taxon-name-part> <tp:taxon-name-part taxon-name-part-type="species">spinifer</tp:taxon-name-part></tp:taxon-name></italic> (Broun) <bold>B</bold> <italic><tp:taxon-name><tp:taxon-name-part taxon-name-part-type="genus">Pseudoexeirarthra</tp:taxon-name-part> <tp:taxon-name-part taxon-name-part-type="species">colorata</tp:taxon-name-part></tp:taxon-name></italic> (Broun) <bold>C</bold> <italic><tp:taxon-name><tp:taxon-name-part taxon-name-part-type="genus">Pseudoexeirarthra</tp:taxon-name-part> <tp:taxon-name-part taxon-name-part-type="species">puncticollis</tp:taxon-name-part></tp:taxon-name></italic> (Broun) <bold>D</bold> <italic><tp:taxon-name><tp:taxon-name-part taxon-name-part-type="genus">Pseudoexeirarthra</tp:taxon-name-part> <tp:taxon-name-part taxon-name-part-type="species">sungmini</tp:taxon-name-part></tp:taxon-name></italic> sp. n. <bold>E</bold> <italic><tp:taxon-name><tp:taxon-name-part taxon-name-part-type="genus">Pseudoexeirarthra</tp:taxon-name-part> <tp:taxon-name-part taxon-name-part-type="species">kwangguki</tp:taxon-name-part></tp:taxon-name></italic> sp. n. <bold>F</bold> <italic><tp:taxon-name><tp:taxon-name-part taxon-name-part-type="genus">Pseudoexeirarthra</tp:taxon-name-part> <tp:taxon-name-part taxon-name-part-type="species">youngboki</tp:taxon-name-part></tp:taxon-name></italic> sp. n. <bold>G</bold> <italic><tp:taxon-name><tp:taxon-name-part taxon-name-part-type="genus">Pseudoexeirarthra</tp:taxon-name-part> <tp:taxon-name-part taxon-name-part-type="species">seiwoongi</tp:taxon-name-part></tp:taxon-name></italic> sp. n. <bold>H</bold> <italic><tp:taxon-name><tp:taxon-name-part taxon-name-part-type="genus">Pseudoexeirarthra</tp:taxon-name-part> <tp:taxon-name-part taxon-name-part-type="species">parkeri</tp:taxon-name-part></tp:taxon-name></italic> sp. n. <bold>I</bold> <italic><tp:taxon-name><tp:taxon-name-part taxon-name-part-type="genus">Pseudoexeirarthra</tp:taxon-name-part> <tp:taxon-name-part taxon-name-part-type="species">hlavaci</tp:taxon-name-part></tp:taxon-name></italic> sp. n. <bold>J</bold> <italic><tp:taxon-name><tp:taxon-name-part taxon-name-part-type="genus">Pseudoexeirarthra</tp:taxon-name-part> <tp:taxon-name-part taxon-name-part-type="species">nomurai</tp:taxon-name-part></tp:taxon-name></italic> sp. n. Scale bars = 0.1 mm.</p></caption><graphic xmlns:xlink="http://www.w3.org/1999/xlink" xlink:href="zookeys-491-095-g003.jpg" position="float" orientation="portrait" xlink:type="simple" id="oo_40801.jpg"/></fig></tp:treatment-sec><ref-list><ref id="B10"><mixed-citation xmlns:xlink="http://www.w3.org/1999/xlink" xlink:type="simple"><person-group><name name-style="western"><surname>Hudson</surname><given-names>GV</given-names></name></person-group> (<year>1923</year>) <article-title>An index of New Zealand beetles.</article-title><source>Transactions and Proceedings of the New Zealand Institute</source><volume>54</volume> [<issue>1922</issue>]: <fpage>353</fpage>–<lpage>399</lpage>.</mixed-citation></ref><ref id="B11"><mixed-citation xmlns:xlink="http://www.w3.org/1999/xlink" xlink:type="simple"><person-group><name name-style="western"><surname>Hudson</surname><given-names>GV</given-names></name></person-group> (<year>1934</year>) <source>New Zealand beetles and their larvae: an elementary introduction to the study of our native <tp:taxon-name><tp:taxon-name-part taxon-name-part-type="order">Coleoptera</tp:taxon-name-part></tp:taxon-name>.</source><publisher-name>Ferguson &amp; Osborne</publisher-name>, <publisher-loc>Wellington</publisher-loc>, <size units="page">236 pp</size>.</mixed-citation></ref><ref id="B18"><mixed-citation xmlns:xlink="http://www.w3.org/1999/xlink" xlink:type="simple"><person-group><name name-style="western"><surname>Raffray</surname><given-names>A</given-names></name></person-group> (<year>1924</year>) <source>Etude sur la distribution geographique des coleopteres de la famille des Pselaphides</source>. <source>Extrait des Memorie della Pont</source>. <publisher-name>Accademia delle scienze nuovi Lincei</publisher-name><volume>vol. VI–VII</volume>, <size units="page">220 pp</size>.</mixed-citation></ref><ref id="B13"><mixed-citation xmlns:xlink="http://www.w3.org/1999/xlink" xlink:type="simple"><person-group><name name-style="western"><surname>Newton</surname><given-names>AF</given-names></name><name name-style="western"><surname>Thayer</surname><given-names>MK</given-names></name></person-group> (<year>2005</year>) <source>Catalog of austral species of <tp:taxon-name><tp:taxon-name-part taxon-name-part-type="family">Staphylinidae</tp:taxon-name-part></tp:taxon-name> and other <tp:taxon-name><tp:taxon-name-part taxon-name-part-type="superfamily">Staphylinoidea</tp:taxon-name-part></tp:taxon-name></source> [online]. <publisher-name>Field Museum of Natural History</publisher-name>, <publisher-loc>Chicago</publisher-loc> [<date-in-citation content-type="update-date">last updated 27 August 2005</date-in-citation>]. <ext-link ext-link-type="uri" xlink:href="http://www.fieldmuseum.org/peet_staph/db_1b.html" xlink:type="simple">http://www.fieldmuseum.org/peet_staph/db_1b.html</ext-link> [<date-in-citation content-type="access-date">accessed 18 July 2013</date-in-citation>]</mixed-citation></ref><ref id="B14"><mixed-citation xmlns:xlink="http://www.w3.org/1999/xlink" xlink:type="simple"><person-group><name name-style="western"><surname>Nomura</surname><given-names>S</given-names></name><name name-style="western"><surname>Leschen</surname><given-names>RAB</given-names></name></person-group> (<year>2006</year>) <article-title>Faunistic review on the pselaphine species known from New Zealand (<tp:taxon-name><tp:taxon-name-part taxon-name-part-type="class">Insecta</tp:taxon-name-part></tp:taxon-name>, <tp:taxon-name><tp:taxon-name-part taxon-name-part-type="order">Coleoptera</tp:taxon-name-part></tp:taxon-name>, <tp:taxon-name><tp:taxon-name-part taxon-name-part-type="family">Staphylinidae</tp:taxon-name-part></tp:taxon-name>).</article-title> In: <person-group><name name-style="western"><surname>Tomida</surname><given-names>Y</given-names></name><etal> et al.</etal></person-group> (<role>Eds</role>) <source>Proceedings of the 7<sup>th</sup> and 8<sup>th</sup> Symposia on Collection Building and Natural History Studies in Asia and the Pacific Rim</source>. <source>Natural Science Museum Monographs</source><volume>34</volume>: <fpage>239</fpage>–<lpage>272</lpage>.</mixed-citation></ref></ref-list></tp:taxon-treatment>
