# Supplementary material for: Pseudoexeirarthra, a new genus from New Zealand (Coleoptera, Staphylinidae, Pselaphinae), with descriptions of seven new species
Source: Zookeys. 2015 Mar 26;(491):95–118. doi: 10.3897/zookeys.491.9164 (PMC4389186; doi:10.3897/zookeys.491.9164)
Supplement: XML Treatment for Pseudoexeirarthra colorata [file zookeys.491.9164-treatment3.xml]

<!DOCTYPE tp:taxon-treatment
  PUBLIC "-//TaxonX//DTD Taxonomic Treatment Publishing DTD v0 20100105//EN" "tax-treatment-NSO.dtd">
<tp:taxon-treatment xmlns:tp="http://www.plazi.org/taxpub"><tp:treatment-meta><kwd-group><label>Taxon classification</label><kwd><named-content content-type="kingdom">Animalia</named-content></kwd><kwd><named-content content-type="order">Coleoptera</named-content></kwd><kwd><named-content content-type="family">Staphylinidae</named-content></kwd></kwd-group><mixed-citation publication-type="journal"><person-group><name><surname>Park</surname><given-names>Jong-Seok</given-names></name><name><surname>Carlton</surname><given-names>Christopher E.</given-names></name></person-group><article-title><italic><tp:taxon-name><tp:taxon-name-part taxon-name-part-type="genus">Pseudoexeirarthra</tp:taxon-name-part></tp:taxon-name></italic>, a new genus from New Zealand (<tp:taxon-name><tp:taxon-name-part taxon-name-part-type="order">Coleoptera</tp:taxon-name-part></tp:taxon-name>, <tp:taxon-name><tp:taxon-name-part taxon-name-part-type="family">Staphylinidae</tp:taxon-name-part></tp:taxon-name>, <tp:taxon-name><tp:taxon-name-part taxon-name-part-type="subfamily">Pselaphinae</tp:taxon-name-part></tp:taxon-name>), with descriptions of seven new species</article-title><source>Zookeys</source><day>26</day><month>3</month><year>2015</year><volume>2015</volume><issue>491</issue><fpage>95</fpage><lpage>118</lpage><pub-id pub-id-type="doi">10.3897/zookeys.491.9164</pub-id></mixed-citation></tp:treatment-meta><tp:nomenclature><tp:taxon-name>
                        <tp:taxon-name-part taxon-name-part-type="genus">Pseudoexeirarthra</tp:taxon-name-part>
                        <tp:taxon-name-part taxon-name-part-type="species">colorata</tp:taxon-name-part>
                    </tp:taxon-name><tp:taxon-authority>(Broun)</tp:taxon-authority><xref ref-type="fig" rid="F1">Figs 1B</xref><xref ref-type="fig" rid="F3">, 3B</xref><xref ref-type="fig" rid="F4">, 4</xref><!--PageBreak--><!--PageBreak--><tp:nomenclature-citation-list><tp:nomenclature-citation><tp:taxon-name><tp:taxon-name-part taxon-name-part-type="genus">Sagola</tp:taxon-name-part> <tp:taxon-name-part taxon-name-part-type="species">colorata</tp:taxon-name-part></tp:taxon-name><comment> Broun, 1914: 156. <xref ref-type="bibr" rid="B10">Hudson 1923</xref>: 365; <xref ref-type="bibr" rid="B11">1934</xref>: 184. <xref ref-type="bibr" rid="B13">Newton and Thayer 2005</xref>. <xref ref-type="bibr" rid="B14">Nomura and Leschen 2006</xref>: 241.</comment></tp:nomenclature-citation><tp:nomenclature-citation><tp:taxon-name><tp:taxon-name-part taxon-name-part-type="genus">Sagola</tp:taxon-name-part> <tp:taxon-name-part taxon-name-part-type="species">insueta</tp:taxon-name-part></tp:taxon-name><comment> Broun, 1914: 157. <xref ref-type="bibr" rid="B10">Hudson 1923</xref>: 365; <xref ref-type="bibr" rid="B11">1934</xref>: 184. <xref ref-type="bibr" rid="B13">Newton and Thayer 2005</xref>. <xref ref-type="bibr" rid="B14">Nomura and Leschen 2006</xref>: 242. <bold>syn. n.</bold></comment></tp:nomenclature-citation></tp:nomenclature-citation-list></tp:nomenclature><tp:treatment-sec sec-type="Type material"><title>Type material.</title><p><bold>Holotype. New Zealand: Mid Canterbury (MC):</bold> 1♀ (BMNH), glued on rectangular card, “Type” [red label, printed]; “3519.” [white label, handwritten]; “New Zealand Broun Coll. Brit. Mus. 1922-482.” [white label, printed]; “McClennans. 25.3.1912.” [white label, handwritten]; “<tp:taxon-name><tp:taxon-name-part taxon-name-part-type="genus">Sagola</tp:taxon-name-part> <tp:taxon-name-part taxon-name-part-type="species">colorata</tp:taxon-name-part></tp:taxon-name>.” [white label, handwritten].</p><p><bold>Holotype of <italic><tp:taxon-name><tp:taxon-name-part taxon-name-part-type="genus">Sagola</tp:taxon-name-part> <tp:taxon-name-part taxon-name-part-type="species">insueta</tp:taxon-name-part></tp:taxon-name></italic>. New Zealand: Mid Canterbury (MC):</bold> 1♀ (BMNH), glued on rectangular card, “Type” [red label, printed]; “3521.” [white label, handwritten]; “New Zealand Broun Coll. Brit. Mus. 1922-482.” [white label, printed]; “Rakaia. 6.7.1912.” [white label, handwritten]; “<tp:taxon-name><tp:taxon-name-part taxon-name-part-type="genus">Sagola</tp:taxon-name-part> <tp:taxon-name-part taxon-name-part-type="species">insueta</tp:taxon-name-part></tp:taxon-name>” [white label, handwritten].</p></tp:treatment-sec><tp:treatment-sec sec-type="Additional material"><title>Additional material</title><p><bold>(n = 23; 21 males, 2 females). New Zealand: Dunedin (DN):</bold> 1♂, Nicol Creek, Leith Valley, 25 V 2006, J. Nunn, litter (JTN); 1♂, Vauxhall, 13 IX 2001, J. Nunn, FIT (JTN); 1♂, The Tunnels, Silverpeaks, 2 VI 2001, J. Nunn, moss and litter (JTN); 1♂, Vauxhall, 26 II 2011, <named-content xmlns:xlink="http://www.w3.org/1999/xlink" content-type="dwc:verbatimCoordinates" xlink:type="simple">45°54.24'S, 170°31.89'E</named-content>, 167 m, J. Nunn, washes soil (JTN); 1♂, Town Belt, 26 VII 1997, J. Nunn, decayed wood (JTN); 1♂, Vauxhall, 27 I 2000, J. Nunn, FIT (JTN); <bold>Fiordland (FD):</bold> 6♂ 1♀, Lake Hauroko, 2 XI 1966, J. I. Townsend, litter (NZAC); 1♂, Hollyford Camp, 10 XII 1966, A. K. Walker, litter (NZAC); <bold>Mid Canterbury (MC):</bold> 7♂♂, Banks Peninsula, Hay Scenic Res, Pigeon Bay, 25 m, 11 XII 1984–22 I 1985, Podocarp-hdwd forest, A. Newton, M. Thayer 702, window trap (FMNH); 1♂, Craigieburn SF, 850 m, #023, <named-content xmlns:xlink="http://www.w3.org/1999/xlink" content-type="dwc:verbatimCoordinates" xlink:type="simple">42°10.8'S, 171°42'E</named-content>, <italic><tp:taxon-name><tp:taxon-name-part taxon-name-part-type="genus">Nothofagus</tp:taxon-name-part></tp:taxon-name></italic> litter, 9 I 1998, C. Carlton, R. Leschen (LSAM); 1♀, McLellans Bush, Mt. Hutt, 11 I 2008, J. Nunn, on sooty mould on beech bole (JTN).</p></tp:treatment-sec><tp:treatment-sec sec-type="Diagnosis"><title>Diagnosis.</title><p>This species is distinguished from the other species of this genus by the following combination of characters: body length 2.2–2.5 mm; eyes large, two-thirds length of temples (Fig. <xref ref-type="fig" rid="F1">1B</xref>); antennomeres 2–7 longer than wide, 8–10 subquadrate; median lobe of male genitalia divided, minor lobe longer than major lobe and covered with small tubercles (Fig. <xref ref-type="fig" rid="F3">3B</xref>); parameres symmetrical, setae present from apices to middle (Fig. <xref ref-type="fig" rid="F3">3B</xref>).</p></tp:treatment-sec><tp:treatment-sec sec-type="Redescription"><title>Redescription.</title><p>Length 2.2–2.5 mm. Body reddish brown, antennae, legs, maxillary palpi and elytra paler (Fig. <xref ref-type="fig" rid="F1">1B</xref>). Head rectangular, longer than wide, widest across eyes (Fig. <xref ref-type="fig" rid="F1">1B</xref>). Antennomere 1 approximately 1.5 times longer than wide, 2–7 longer than wide, 8–10 subquadrate. Eyes large and prominent, two-thirds length of temples. Prosternum as long as wide, widest at apical one-third. Elytra longer than wide <!--PageBreak--><!--PageBreak-->(Fig. <xref ref-type="fig" rid="F1">1B</xref>). Hind wings fully developed. Meso- and metaventrites trapezoidal, longer than wide. Tergite IV with pair of transverse patches of microtrichia reaching middle. Median lobe of genitalia divided, minor lobe longer than major lobe and covered with small tubercles (Fig. <xref ref-type="fig" rid="F3">3B</xref>). Phallobase symmetrical and rounded (Fig. <xref ref-type="fig" rid="F3">3B</xref>). Parameres symmetrical, setae present from apices to middle (Fig. <xref ref-type="fig" rid="F3">3B</xref>).</p></tp:treatment-sec><tp:treatment-sec sec-type="Type locality"><title>Type locality.</title><p>McClennan’s Bush, near Methven (MC), New Zealand.</p></tp:treatment-sec><tp:treatment-sec sec-type="Distribution"><title>Distribution.</title><p>Dunedin (DN), Fiordland (FD), Mid Canterbury (MC) (Fig. <xref ref-type="fig" rid="F4">4</xref>: black triangles).</p></tp:treatment-sec><tp:treatment-sec sec-type="Habitat"><title>Habitat.</title><p>Specimens were collected using flight intercept traps, and by soil washing or sifting leaf and wood litter.</p></tp:treatment-sec><tp:treatment-sec sec-type="Comments"><title>Comments.</title><p>The type specimen of <italic><tp:taxon-name><tp:taxon-name-part taxon-name-part-type="genus">Sagola</tp:taxon-name-part> <tp:taxon-name-part taxon-name-part-type="species">insueta</tp:taxon-name-part></tp:taxon-name></italic> shares the diagnostic characters of <italic><tp:taxon-name><tp:taxon-name-part taxon-name-part-type="genus">Pseudoexeirarthra</tp:taxon-name-part> <tp:taxon-name-part taxon-name-part-type="species">colorata</tp:taxon-name-part></tp:taxon-name></italic>. For this reason, we have placed <italic><tp:taxon-name><tp:taxon-name-part taxon-name-part-type="genus">Sagola</tp:taxon-name-part> <tp:taxon-name-part taxon-name-part-type="species">insueta</tp:taxon-name-part></tp:taxon-name></italic> in synonymy with <italic><tp:taxon-name><tp:taxon-name-part taxon-name-part-type="genus">Pseudoexeirarthra</tp:taxon-name-part> <tp:taxon-name-part taxon-name-part-type="species">colorata</tp:taxon-name-part></tp:taxon-name></italic>.</p></tp:treatment-sec><tp:treatment-sec><!--Section generated to contain objects referenced in tp:taxon-treatment.--><fig id="F1" position="float" orientation="portrait"><label>Figure 1.</label><caption><p>Habiti, dorsal view: <bold>A</bold> <italic><tp:taxon-name><tp:taxon-name-part taxon-name-part-type="genus">Pseudoexeirarthra</tp:taxon-name-part> <tp:taxon-name-part taxon-name-part-type="species">spinifer</tp:taxon-name-part></tp:taxon-name></italic> (Broun) <bold>B</bold> <italic><tp:taxon-name><tp:taxon-name-part taxon-name-part-type="genus">Pseudoexeirarthra</tp:taxon-name-part> <tp:taxon-name-part taxon-name-part-type="species">colorata</tp:taxon-name-part></tp:taxon-name></italic> (Broun) <bold>C</bold> <italic><tp:taxon-name><tp:taxon-name-part taxon-name-part-type="genus">Pseudoexeirarthra</tp:taxon-name-part> <tp:taxon-name-part taxon-name-part-type="species">puncticollis</tp:taxon-name-part></tp:taxon-name></italic> (Broun) <bold>D</bold> <italic><tp:taxon-name><tp:taxon-name-part taxon-name-part-type="genus">Pseudoexeirarthra</tp:taxon-name-part> <tp:taxon-name-part taxon-name-part-type="species">sungmini</tp:taxon-name-part></tp:taxon-name></italic> sp. n. <bold>E</bold> <italic><tp:taxon-name><tp:taxon-name-part taxon-name-part-type="genus">Pseudoexeirarthra</tp:taxon-name-part> <tp:taxon-name-part taxon-name-part-type="species">kwangguki</tp:taxon-name-part></tp:taxon-name></italic> sp. n. <bold>F</bold> <italic><tp:taxon-name><tp:taxon-name-part taxon-name-part-type="genus">Pseudoexeirarthra</tp:taxon-name-part> <tp:taxon-name-part taxon-name-part-type="species">youngboki</tp:taxon-name-part></tp:taxon-name></italic> sp. n. <bold>G</bold> <italic><tp:taxon-name><tp:taxon-name-part taxon-name-part-type="genus">Pseudoexeirarthra</tp:taxon-name-part> <tp:taxon-name-part taxon-name-part-type="species">seiwoongi</tp:taxon-name-part></tp:taxon-name></italic> sp. n. <bold>H</bold> <italic><tp:taxon-name><tp:taxon-name-part taxon-name-part-type="genus">Pseudoexeirarthra</tp:taxon-name-part> <tp:taxon-name-part taxon-name-part-type="species">parkeri</tp:taxon-name-part></tp:taxon-name></italic> sp. n. <bold>I</bold> <italic><tp:taxon-name><tp:taxon-name-part taxon-name-part-type="genus">Pseudoexeirarthra</tp:taxon-name-part> <tp:taxon-name-part taxon-name-part-type="species">hlavaci</tp:taxon-name-part></tp:taxon-name></italic> sp. n. <bold>J</bold> <italic><tp:taxon-name><tp:taxon-name-part taxon-name-part-type="genus">Pseudoexeirarthra</tp:taxon-name-part> <tp:taxon-name-part taxon-name-part-type="species">nomurai</tp:taxon-name-part></tp:taxon-name></italic> sp. n. Scale bars = 1 mm.</p></caption><graphic xmlns:xlink="http://www.w3.org/1999/xlink" xlink:href="zookeys-491-095-g001.jpg" position="float" orientation="portrait" xlink:type="simple" id="oo_40799.jpg"/></fig><fig id="F3" position="float" orientation="portrait"><label>Figure 3.</label><caption><p>Aedeagi, dorsal view: <bold>A</bold> <italic><tp:taxon-name><tp:taxon-name-part taxon-name-part-type="genus">Pseudoexeirarthra</tp:taxon-name-part> <tp:taxon-name-part taxon-name-part-type="species">spinifer</tp:taxon-name-part></tp:taxon-name></italic> (Broun) <bold>B</bold> <italic><tp:taxon-name><tp:taxon-name-part taxon-name-part-type="genus">Pseudoexeirarthra</tp:taxon-name-part> <tp:taxon-name-part taxon-name-part-type="species">colorata</tp:taxon-name-part></tp:taxon-name></italic> (Broun) <bold>C</bold> <italic><tp:taxon-name><tp:taxon-name-part taxon-name-part-type="genus">Pseudoexeirarthra</tp:taxon-name-part> <tp:taxon-name-part taxon-name-part-type="species">puncticollis</tp:taxon-name-part></tp:taxon-name></italic> (Broun) <bold>D</bold> <italic><tp:taxon-name><tp:taxon-name-part taxon-name-part-type="genus">Pseudoexeirarthra</tp:taxon-name-part> <tp:taxon-name-part taxon-name-part-type="species">sungmini</tp:taxon-name-part></tp:taxon-name></italic> sp. n. <bold>E</bold> <italic><tp:taxon-name><tp:taxon-name-part taxon-name-part-type="genus">Pseudoexeirarthra</tp:taxon-name-part> <tp:taxon-name-part taxon-name-part-type="species">kwangguki</tp:taxon-name-part></tp:taxon-name></italic> sp. n. <bold>F</bold> <italic><tp:taxon-name><tp:taxon-name-part taxon-name-part-type="genus">Pseudoexeirarthra</tp:taxon-name-part> <tp:taxon-name-part taxon-name-part-type="species">youngboki</tp:taxon-name-part></tp:taxon-name></italic> sp. n. <bold>G</bold> <italic><tp:taxon-name><tp:taxon-name-part taxon-name-part-type="genus">Pseudoexeirarthra</tp:taxon-name-part> <tp:taxon-name-part taxon-name-part-type="species">seiwoongi</tp:taxon-name-part></tp:taxon-name></italic> sp. n. <bold>H</bold> <italic><tp:taxon-name><tp:taxon-name-part taxon-name-part-type="genus">Pseudoexeirarthra</tp:taxon-name-part> <tp:taxon-name-part taxon-name-part-type="species">parkeri</tp:taxon-name-part></tp:taxon-name></italic> sp. n. <bold>I</bold> <italic><tp:taxon-name><tp:taxon-name-part taxon-name-part-type="genus">Pseudoexeirarthra</tp:taxon-name-part> <tp:taxon-name-part taxon-name-part-type="species">hlavaci</tp:taxon-name-part></tp:taxon-name></italic> sp. n. <bold>J</bold> <italic><tp:taxon-name><tp:taxon-name-part taxon-name-part-type="genus">Pseudoexeirarthra</tp:taxon-name-part> <tp:taxon-name-part taxon-name-part-type="species">nomurai</tp:taxon-name-part></tp:taxon-name></italic> sp. n. Scale bars = 0.1 mm.</p></caption><graphic xmlns:xlink="http://www.w3.org/1999/xlink" xlink:href="zookeys-491-095-g003.jpg" position="float" orientation="portrait" xlink:type="simple" id="oo_40801.jpg"/></fig><fig id="F4" position="float" orientation="portrait"><label>Figure 4.</label><caption><p>Known collection localities of <italic><tp:taxon-name><tp:taxon-name-part taxon-name-part-type="genus">Pseudoexeirarthra</tp:taxon-name-part></tp:taxon-name></italic> gen. n. <italic><tp:taxon-name><tp:taxon-name-part taxon-name-part-type="genus">Pseudoexeirarthra</tp:taxon-name-part> <tp:taxon-name-part taxon-name-part-type="species">spinifer</tp:taxon-name-part></tp:taxon-name></italic> (Broun): black circles; <italic><tp:taxon-name><tp:taxon-name-part taxon-name-part-type="genus">Pseudoexeirarthra</tp:taxon-name-part> <tp:taxon-name-part taxon-name-part-type="species">colorata</tp:taxon-name-part></tp:taxon-name></italic> (Broun): black triangles; <italic><tp:taxon-name><tp:taxon-name-part taxon-name-part-type="genus">Pseudoexeirarthra</tp:taxon-name-part> <tp:taxon-name-part taxon-name-part-type="species">puncticollis</tp:taxon-name-part></tp:taxon-name></italic> (Broun): black squares.</p></caption><graphic xmlns:xlink="http://www.w3.org/1999/xlink" xlink:href="zookeys-491-095-g004.jpg" position="float" orientation="portrait" xlink:type="simple" id="oo_40802.jpg"/></fig></tp:treatment-sec><ref-list><ref id="B10"><mixed-citation xmlns:xlink="http://www.w3.org/1999/xlink" xlink:type="simple"><person-group><name name-style="western"><surname>Hudson</surname><given-names>GV</given-names></name></person-group> (<year>1923</year>) <article-title>An index of New Zealand beetles.</article-title><source>Transactions and Proceedings of the New Zealand Institute</source><volume>54</volume> [<issue>1922</issue>]: <fpage>353</fpage>–<lpage>399</lpage>.</mixed-citation></ref><ref id="B11"><mixed-citation xmlns:xlink="http://www.w3.org/1999/xlink" xlink:type="simple"><person-group><name name-style="western"><surname>Hudson</surname><given-names>GV</given-names></name></person-group> (<year>1934</year>) <source>New Zealand beetles and their larvae: an elementary introduction to the study of our native <tp:taxon-name><tp:taxon-name-part taxon-name-part-type="order">Coleoptera</tp:taxon-name-part></tp:taxon-name>.</source><publisher-name>Ferguson &amp; Osborne</publisher-name>, <publisher-loc>Wellington</publisher-loc>, <size units="page">236 pp</size>.</mixed-citation></ref><ref id="B13"><mixed-citation xmlns:xlink="http://www.w3.org/1999/xlink" xlink:type="simple"><person-group><name name-style="western"><surname>Newton</surname><given-names>AF</given-names></name><name name-style="western"><surname>Thayer</surname><given-names>MK</given-names></name></person-group> (<year>2005</year>) <source>Catalog of austral species of <tp:taxon-name><tp:taxon-name-part taxon-name-part-type="family">Staphylinidae</tp:taxon-name-part></tp:taxon-name> and other <tp:taxon-name><tp:taxon-name-part taxon-name-part-type="superfamily">Staphylinoidea</tp:taxon-name-part></tp:taxon-name></source> [online]. <publisher-name>Field Museum of Natural History</publisher-name>, <publisher-loc>Chicago</publisher-loc> [<date-in-citation content-type="update-date">last updated 27 August 2005</date-in-citation>]. <ext-link ext-link-type="uri" xlink:href="http://www.fieldmuseum.org/peet_staph/db_1b.html" xlink:type="simple">http://www.fieldmuseum.org/peet_staph/db_1b.html</ext-link> [<date-in-citation content-type="access-date">accessed 18 July 2013</date-in-citation>]</mixed-citation></ref><ref id="B14"><mixed-citation xmlns:xlink="http://www.w3.org/1999/xlink" xlink:type="simple"><person-group><name name-style="western"><surname>Nomura</surname><given-names>S</given-names></name><name name-style="western"><surname>Leschen</surname><given-names>RAB</given-names></name></person-group> (<year>2006</year>) <article-title>Faunistic review on the pselaphine species known from New Zealand (<tp:taxon-name><tp:taxon-name-part taxon-name-part-type="class">Insecta</tp:taxon-name-part></tp:taxon-name>, <tp:taxon-name><tp:taxon-name-part taxon-name-part-type="order">Coleoptera</tp:taxon-name-part></tp:taxon-name>, <tp:taxon-name><tp:taxon-name-part taxon-name-part-type="family">Staphylinidae</tp:taxon-name-part></tp:taxon-name>).</article-title> In: <person-group><name name-style="western"><surname>Tomida</surname><given-names>Y</given-names></name><etal> et al.</etal></person-group> (<role>Eds</role>) <source>Proceedings of the 7<sup>th</sup> and 8<sup>th</sup> Symposia on Collection Building and Natural History Studies in Asia and the Pacific Rim</source>. <source>Natural Science Museum Monographs</source><volume>34</volume>: <fpage>239</fpage>–<lpage>272</lpage>.</mixed-citation></ref></ref-list></tp:taxon-treatment>
