# Supplementary material for: Pseudoexeirarthra, a new genus from New Zealand (Coleoptera, Staphylinidae, Pselaphinae), with descriptions of seven new species
Source: Zookeys. 2015 Mar 26;(491):95–118. doi: 10.3897/zookeys.491.9164 (PMC4389186; doi:10.3897/zookeys.491.9164)
Supplement: XML Treatment for Pseudoexeirarthra puncticollis [file zookeys.491.9164-treatment4.xml]

<!DOCTYPE tp:taxon-treatment
  PUBLIC "-//TaxonX//DTD Taxonomic Treatment Publishing DTD v0 20100105//EN" "tax-treatment-NSO.dtd">
<tp:taxon-treatment xmlns:tp="http://www.plazi.org/taxpub"><tp:treatment-meta><kwd-group><label>Taxon classification</label><kwd><named-content content-type="kingdom">Animalia</named-content></kwd><kwd><named-content content-type="order">Coleoptera</named-content></kwd><kwd><named-content content-type="family">Staphylinidae</named-content></kwd></kwd-group><mixed-citation publication-type="journal"><person-group><name><surname>Park</surname><given-names>Jong-Seok</given-names></name><name><surname>Carlton</surname><given-names>Christopher E.</given-names></name></person-group><article-title><italic><tp:taxon-name><tp:taxon-name-part taxon-name-part-type="genus">Pseudoexeirarthra</tp:taxon-name-part></tp:taxon-name></italic>, a new genus from New Zealand (<tp:taxon-name><tp:taxon-name-part taxon-name-part-type="order">Coleoptera</tp:taxon-name-part></tp:taxon-name>, <tp:taxon-name><tp:taxon-name-part taxon-name-part-type="family">Staphylinidae</tp:taxon-name-part></tp:taxon-name>, <tp:taxon-name><tp:taxon-name-part taxon-name-part-type="subfamily">Pselaphinae</tp:taxon-name-part></tp:taxon-name>), with descriptions of seven new species</article-title><source>Zookeys</source><day>26</day><month>3</month><year>2015</year><volume>2015</volume><issue>491</issue><fpage>95</fpage><lpage>118</lpage><pub-id pub-id-type="doi">10.3897/zookeys.491.9164</pub-id></mixed-citation></tp:treatment-meta><tp:nomenclature><tp:taxon-name>
                        <tp:taxon-name-part taxon-name-part-type="genus">Pseudoexeirarthra</tp:taxon-name-part>
                        <tp:taxon-name-part taxon-name-part-type="species">puncticollis</tp:taxon-name-part>
                    </tp:taxon-name><tp:taxon-authority>(Broun)</tp:taxon-authority><xref ref-type="fig" rid="F1">Figs 1C</xref><xref ref-type="fig" rid="F3">, 3C</xref><xref ref-type="fig" rid="F4">, 4</xref><tp:nomenclature-citation-list><tp:nomenclature-citation><tp:taxon-name><tp:taxon-name-part taxon-name-part-type="genus">Sagola</tp:taxon-name-part> <tp:taxon-name-part taxon-name-part-type="species">puncticollis</tp:taxon-name-part></tp:taxon-name><comment> Broun, 1911: 499. <xref ref-type="bibr" rid="B10">Hudson 1923</xref>: 365; <xref ref-type="bibr" rid="B11">1934</xref>: 183. <xref ref-type="bibr" rid="B18">Raffray 1924</xref>: 232. <xref ref-type="bibr" rid="B13">Newton and Thayer 2005</xref>. <xref ref-type="bibr" rid="B14">Nomura and Leschen 2006</xref>: 243.</comment></tp:nomenclature-citation></tp:nomenclature-citation-list></tp:nomenclature><tp:treatment-sec sec-type="Type material"><title>Type material.</title><p><bold>Holotype. New Zealand: South Canterbury (SC):</bold> 1♂ (BMNH), glued on rectangular card, “Type” [red label, printed]; “3370.” [white label, handwritten]; “New Zealand Broun Coll. Brit. Mus. 1922-482.” [white label, printed]; “Timaru. -Wallace.” [white label, hand written]; “<tp:taxon-name><tp:taxon-name-part taxon-name-part-type="genus">Sagola</tp:taxon-name-part> <tp:taxon-name-part taxon-name-part-type="species">puncticollis</tp:taxon-name-part></tp:taxon-name>” [white label, handwritten].</p></tp:treatment-sec><tp:treatment-sec sec-type="Additional material"><title>Additional material</title><p><bold>(n = 34; 29 males, 5 females). New Zealand: Mackenzie (MK):</bold> 8♂♀, White Horse Hill, Mt. Cook, 26 X 2009, J. Nunn, litter in podocarp forest (JTN); 1♂, White Horse Hill, Mt. Cook, 25 X 2009, J. Nunn, litter in podocarp grove (JTN); <bold>South Canterbury (SC):</bold> 18♂♀, Gunns Bush, Waimate, 23 XII 2006, washed soil in broadleaf forest, J. Nunn (JTN); 1♂ 1♀, Orari Gorge SR, Geraldine, 7 VI 2009, J. Nunn, washed soil in broadleaf forest (JTN); 1♀ (slide-mounted), Pioneer Park, Raincliff, 9 VIII 2009, J. Nunn, washed soil in totara and kahikatea forest (JTN); 1♂, Kelceys Bush, Waimate, 20 I 1966, J. I. Townsend, moss; 1♀, Mt. Dalgety, 1737 m, 19 I 1966, G. W. Ramsay, J. I. Townsend, moss (NZAC).</p></tp:treatment-sec><tp:treatment-sec sec-type="Diagnosis"><title>Diagnosis.</title><p>This species is distinguished from the other species of this genus by the following combination of characters: body length 2.3–2.6 mm; eyes one-half lengths of temples (Fig. <xref ref-type="fig" rid="F1">1C</xref>); antennomeres 2–5 longer than wide, 6–10 subquadrate; median lobe of male genitalia divided, major lobe triangular, minor lobe slightly longer and unequally laterally tuberculate near apex (Fig. <xref ref-type="fig" rid="F3">3C</xref>); parameres nearly symmetrical, setae present from apices to middle (Fig. <xref ref-type="fig" rid="F3">3C</xref>).</p></tp:treatment-sec><tp:treatment-sec sec-type="Redescription"><title>Redescription.</title><p>Length 2.3–2.6 mm. Body reddish brown, antennae, legs, maxillary palpi and elytra paler (Fig. <xref ref-type="fig" rid="F1">1C</xref>). Head round, as long as wide, widest across eyes (Fig. <xref ref-type="fig" rid="F1">1C</xref>). Antennomere 1 approximately 1.5 times longer than wide, 2–5 longer than wide, 6–10 subquadrate. Eyes one-half lengths of temples. Prosternum as long as wide, widest at apical one-third. Elytra longer than wide (Fig. <xref ref-type="fig" rid="F1">1C</xref>). Hind wings fully developed. Meso- and metaventrites trapezoidal, longer than wide. Tergite IV with pair of transverse patches of microtrichia reaching middle. Median lobe of genitalia divided, apical lobe triangular, minor lobe slightly longer covered with tubercles (Fig. <xref ref-type="fig" rid="F3">3C</xref>). Phallobase symmetrical and rounded (Fig. <xref ref-type="fig" rid="F3">3C</xref>). Parameres symmetrical, setae present from apices to middle (Fig. <xref ref-type="fig" rid="F3">3C</xref>).</p></tp:treatment-sec><tp:treatment-sec sec-type="Type locality"><title>Type locality.</title><p>Timaru (SC), New Zealand.</p></tp:treatment-sec><tp:treatment-sec sec-type="Distribution"><title>Distribution.</title><p>Mackenzie (MK), South Canterbury (SC) (Fig. <xref ref-type="fig" rid="F4">4</xref>: black squares).</p></tp:treatment-sec><tp:treatment-sec sec-type="Habitat"><title>Habitat.</title><p>Specimens were collected by soil washing and sifting moss litter in broadleaf or podocarp forests.</p></tp:treatment-sec><tp:treatment-sec><!--Section generated to contain objects referenced in tp:taxon-treatment.--><fig id="F1" position="float" orientation="portrait"><label>Figure 1.</label><caption><p>Habiti, dorsal view: <bold>A</bold> <italic><tp:taxon-name><tp:taxon-name-part taxon-name-part-type="genus">Pseudoexeirarthra</tp:taxon-name-part> <tp:taxon-name-part taxon-name-part-type="species">spinifer</tp:taxon-name-part></tp:taxon-name></italic> (Broun) <bold>B</bold> <italic><tp:taxon-name><tp:taxon-name-part taxon-name-part-type="genus">Pseudoexeirarthra</tp:taxon-name-part> <tp:taxon-name-part taxon-name-part-type="species">colorata</tp:taxon-name-part></tp:taxon-name></italic> (Broun) <bold>C</bold> <italic><tp:taxon-name><tp:taxon-name-part taxon-name-part-type="genus">Pseudoexeirarthra</tp:taxon-name-part> <tp:taxon-name-part taxon-name-part-type="species">puncticollis</tp:taxon-name-part></tp:taxon-name></italic> (Broun) <bold>D</bold> <italic><tp:taxon-name><tp:taxon-name-part taxon-name-part-type="genus">Pseudoexeirarthra</tp:taxon-name-part> <tp:taxon-name-part taxon-name-part-type="species">sungmini</tp:taxon-name-part></tp:taxon-name></italic> sp. n. <bold>E</bold> <italic><tp:taxon-name><tp:taxon-name-part taxon-name-part-type="genus">Pseudoexeirarthra</tp:taxon-name-part> <tp:taxon-name-part taxon-name-part-type="species">kwangguki</tp:taxon-name-part></tp:taxon-name></italic> sp. n. <bold>F</bold> <italic><tp:taxon-name><tp:taxon-name-part taxon-name-part-type="genus">Pseudoexeirarthra</tp:taxon-name-part> <tp:taxon-name-part taxon-name-part-type="species">youngboki</tp:taxon-name-part></tp:taxon-name></italic> sp. n. <bold>G</bold> <italic><tp:taxon-name><tp:taxon-name-part taxon-name-part-type="genus">Pseudoexeirarthra</tp:taxon-name-part> <tp:taxon-name-part taxon-name-part-type="species">seiwoongi</tp:taxon-name-part></tp:taxon-name></italic> sp. n. <bold>H</bold> <italic><tp:taxon-name><tp:taxon-name-part taxon-name-part-type="genus">Pseudoexeirarthra</tp:taxon-name-part> <tp:taxon-name-part taxon-name-part-type="species">parkeri</tp:taxon-name-part></tp:taxon-name></italic> sp. n. <bold>I</bold> <italic><tp:taxon-name><tp:taxon-name-part taxon-name-part-type="genus">Pseudoexeirarthra</tp:taxon-name-part> <tp:taxon-name-part taxon-name-part-type="species">hlavaci</tp:taxon-name-part></tp:taxon-name></italic> sp. n. <bold>J</bold> <italic><tp:taxon-name><tp:taxon-name-part taxon-name-part-type="genus">Pseudoexeirarthra</tp:taxon-name-part> <tp:taxon-name-part taxon-name-part-type="species">nomurai</tp:taxon-name-part></tp:taxon-name></italic> sp. n. Scale bars = 1 mm.</p></caption><graphic xmlns:xlink="http://www.w3.org/1999/xlink" xlink:href="zookeys-491-095-g001.jpg" position="float" orientation="portrait" xlink:type="simple" id="oo_40799.jpg"/></fig><fig id="F3" position="float" orientation="portrait"><label>Figure 3.</label><caption><p>Aedeagi, dorsal view: <bold>A</bold> <italic><tp:taxon-name><tp:taxon-name-part taxon-name-part-type="genus">Pseudoexeirarthra</tp:taxon-name-part> <tp:taxon-name-part taxon-name-part-type="species">spinifer</tp:taxon-name-part></tp:taxon-name></italic> (Broun) <bold>B</bold> <italic><tp:taxon-name><tp:taxon-name-part taxon-name-part-type="genus">Pseudoexeirarthra</tp:taxon-name-part> <tp:taxon-name-part taxon-name-part-type="species">colorata</tp:taxon-name-part></tp:taxon-name></italic> (Broun) <bold>C</bold> <italic><tp:taxon-name><tp:taxon-name-part taxon-name-part-type="genus">Pseudoexeirarthra</tp:taxon-name-part> <tp:taxon-name-part taxon-name-part-type="species">puncticollis</tp:taxon-name-part></tp:taxon-name></italic> (Broun) <bold>D</bold> <italic><tp:taxon-name><tp:taxon-name-part taxon-name-part-type="genus">Pseudoexeirarthra</tp:taxon-name-part> <tp:taxon-name-part taxon-name-part-type="species">sungmini</tp:taxon-name-part></tp:taxon-name></italic> sp. n. <bold>E</bold> <italic><tp:taxon-name><tp:taxon-name-part taxon-name-part-type="genus">Pseudoexeirarthra</tp:taxon-name-part> <tp:taxon-name-part taxon-name-part-type="species">kwangguki</tp:taxon-name-part></tp:taxon-name></italic> sp. n. <bold>F</bold> <italic><tp:taxon-name><tp:taxon-name-part taxon-name-part-type="genus">Pseudoexeirarthra</tp:taxon-name-part> <tp:taxon-name-part taxon-name-part-type="species">youngboki</tp:taxon-name-part></tp:taxon-name></italic> sp. n. <bold>G</bold> <italic><tp:taxon-name><tp:taxon-name-part taxon-name-part-type="genus">Pseudoexeirarthra</tp:taxon-name-part> <tp:taxon-name-part taxon-name-part-type="species">seiwoongi</tp:taxon-name-part></tp:taxon-name></italic> sp. n. <bold>H</bold> <italic><tp:taxon-name><tp:taxon-name-part taxon-name-part-type="genus">Pseudoexeirarthra</tp:taxon-name-part> <tp:taxon-name-part taxon-name-part-type="species">parkeri</tp:taxon-name-part></tp:taxon-name></italic> sp. n. <bold>I</bold> <italic><tp:taxon-name><tp:taxon-name-part taxon-name-part-type="genus">Pseudoexeirarthra</tp:taxon-name-part> <tp:taxon-name-part taxon-name-part-type="species">hlavaci</tp:taxon-name-part></tp:taxon-name></italic> sp. n. <bold>J</bold> <italic><tp:taxon-name><tp:taxon-name-part taxon-name-part-type="genus">Pseudoexeirarthra</tp:taxon-name-part> <tp:taxon-name-part taxon-name-part-type="species">nomurai</tp:taxon-name-part></tp:taxon-name></italic> sp. n. Scale bars = 0.1 mm.</p></caption><graphic xmlns:xlink="http://www.w3.org/1999/xlink" xlink:href="zookeys-491-095-g003.jpg" position="float" orientation="portrait" xlink:type="simple" id="oo_40801.jpg"/></fig><fig id="F4" position="float" orientation="portrait"><label>Figure 4.</label><caption><p>Known collection localities of <italic><tp:taxon-name><tp:taxon-name-part taxon-name-part-type="genus">Pseudoexeirarthra</tp:taxon-name-part></tp:taxon-name></italic> gen. n. <italic><tp:taxon-name><tp:taxon-name-part taxon-name-part-type="genus">Pseudoexeirarthra</tp:taxon-name-part> <tp:taxon-name-part taxon-name-part-type="species">spinifer</tp:taxon-name-part></tp:taxon-name></italic> (Broun): black circles; <italic><tp:taxon-name><tp:taxon-name-part taxon-name-part-type="genus">Pseudoexeirarthra</tp:taxon-name-part> <tp:taxon-name-part taxon-name-part-type="species">colorata</tp:taxon-name-part></tp:taxon-name></italic> (Broun): black triangles; <italic><tp:taxon-name><tp:taxon-name-part taxon-name-part-type="genus">Pseudoexeirarthra</tp:taxon-name-part> <tp:taxon-name-part taxon-name-part-type="species">puncticollis</tp:taxon-name-part></tp:taxon-name></italic> (Broun): black squares.</p></caption><graphic xmlns:xlink="http://www.w3.org/1999/xlink" xlink:href="zookeys-491-095-g004.jpg" position="float" orientation="portrait" xlink:type="simple" id="oo_40802.jpg"/></fig></tp:treatment-sec><ref-list><ref id="B10"><mixed-citation xmlns:xlink="http://www.w3.org/1999/xlink" xlink:type="simple"><person-group><name name-style="western"><surname>Hudson</surname><given-names>GV</given-names></name></person-group> (<year>1923</year>) <article-title>An index of New Zealand beetles.</article-title><source>Transactions and Proceedings of the New Zealand Institute</source><volume>54</volume> [<issue>1922</issue>]: <fpage>353</fpage>–<lpage>399</lpage>.</mixed-citation></ref><ref id="B11"><mixed-citation xmlns:xlink="http://www.w3.org/1999/xlink" xlink:type="simple"><person-group><name name-style="western"><surname>Hudson</surname><given-names>GV</given-names></name></person-group> (<year>1934</year>) <source>New Zealand beetles and their larvae: an elementary introduction to the study of our native <tp:taxon-name><tp:taxon-name-part taxon-name-part-type="order">Coleoptera</tp:taxon-name-part></tp:taxon-name>.</source><publisher-name>Ferguson &amp; Osborne</publisher-name>, <publisher-loc>Wellington</publisher-loc>, <size units="page">236 pp</size>.</mixed-citation></ref><ref id="B18"><mixed-citation xmlns:xlink="http://www.w3.org/1999/xlink" xlink:type="simple"><person-group><name name-style="western"><surname>Raffray</surname><given-names>A</given-names></name></person-group> (<year>1924</year>) <source>Etude sur la distribution geographique des coleopteres de la famille des Pselaphides</source>. <source>Extrait des Memorie della Pont</source>. <publisher-name>Accademia delle scienze nuovi Lincei</publisher-name><volume>vol. VI–VII</volume>, <size units="page">220 pp</size>.</mixed-citation></ref><ref id="B13"><mixed-citation xmlns:xlink="http://www.w3.org/1999/xlink" xlink:type="simple"><person-group><name name-style="western"><surname>Newton</surname><given-names>AF</given-names></name><name name-style="western"><surname>Thayer</surname><given-names>MK</given-names></name></person-group> (<year>2005</year>) <source>Catalog of austral species of <tp:taxon-name><tp:taxon-name-part taxon-name-part-type="family">Staphylinidae</tp:taxon-name-part></tp:taxon-name> and other <tp:taxon-name><tp:taxon-name-part taxon-name-part-type="superfamily">Staphylinoidea</tp:taxon-name-part></tp:taxon-name></source> [online]. <publisher-name>Field Museum of Natural History</publisher-name>, <publisher-loc>Chicago</publisher-loc> [<date-in-citation content-type="update-date">last updated 27 August 2005</date-in-citation>]. <ext-link ext-link-type="uri" xlink:href="http://www.fieldmuseum.org/peet_staph/db_1b.html" xlink:type="simple">http://www.fieldmuseum.org/peet_staph/db_1b.html</ext-link> [<date-in-citation content-type="access-date">accessed 18 July 2013</date-in-citation>]</mixed-citation></ref><ref id="B14"><mixed-citation xmlns:xlink="http://www.w3.org/1999/xlink" xlink:type="simple"><person-group><name name-style="western"><surname>Nomura</surname><given-names>S</given-names></name><name name-style="western"><surname>Leschen</surname><given-names>RAB</given-names></name></person-group> (<year>2006</year>) <article-title>Faunistic review on the pselaphine species known from New Zealand (<tp:taxon-name><tp:taxon-name-part taxon-name-part-type="class">Insecta</tp:taxon-name-part></tp:taxon-name>, <tp:taxon-name><tp:taxon-name-part taxon-name-part-type="order">Coleoptera</tp:taxon-name-part></tp:taxon-name>, <tp:taxon-name><tp:taxon-name-part taxon-name-part-type="family">Staphylinidae</tp:taxon-name-part></tp:taxon-name>).</article-title> In: <person-group><name name-style="western"><surname>Tomida</surname><given-names>Y</given-names></name><etal> et al.</etal></person-group> (<role>Eds</role>) <source>Proceedings of the 7<sup>th</sup> and 8<sup>th</sup> Symposia on Collection Building and Natural History Studies in Asia and the Pacific Rim</source>. <source>Natural Science Museum Monographs</source><volume>34</volume>: <fpage>239</fpage>–<lpage>272</lpage>.</mixed-citation></ref></ref-list></tp:taxon-treatment>
