# Supplementary material for: Pseudoexeirarthra, a new genus from New Zealand (Coleoptera, Staphylinidae, Pselaphinae), with descriptions of seven new species
Source: Zookeys. 2015 Mar 26;(491):95–118. doi: 10.3897/zookeys.491.9164 (PMC4389186; doi:10.3897/zookeys.491.9164)
Supplement: XML Treatment for Pseudoexeirarthra youngboki [file zookeys.491.9164-treatment7.xml]

<!DOCTYPE tp:taxon-treatment
  PUBLIC "-//TaxonX//DTD Taxonomic Treatment Publishing DTD v0 20100105//EN" "tax-treatment-NSO.dtd">
<tp:taxon-treatment xmlns:tp="http://www.plazi.org/taxpub"><tp:treatment-meta><kwd-group><label>Taxon classification</label><kwd><named-content content-type="kingdom">Animalia</named-content></kwd><kwd><named-content content-type="order">Coleoptera</named-content></kwd><kwd><named-content content-type="family">Staphylinidae</named-content></kwd></kwd-group><mixed-citation publication-type="journal"><person-group><name><surname>Park</surname><given-names>Jong-Seok</given-names></name><name><surname>Carlton</surname><given-names>Christopher E.</given-names></name></person-group><article-title><italic><tp:taxon-name><tp:taxon-name-part taxon-name-part-type="genus">Pseudoexeirarthra</tp:taxon-name-part></tp:taxon-name></italic>, a new genus from New Zealand (<tp:taxon-name><tp:taxon-name-part taxon-name-part-type="order">Coleoptera</tp:taxon-name-part></tp:taxon-name>, <tp:taxon-name><tp:taxon-name-part taxon-name-part-type="family">Staphylinidae</tp:taxon-name-part></tp:taxon-name>, <tp:taxon-name><tp:taxon-name-part taxon-name-part-type="subfamily">Pselaphinae</tp:taxon-name-part></tp:taxon-name>), with descriptions of seven new species</article-title><source>Zookeys</source><day>26</day><month>3</month><year>2015</year><volume>2015</volume><issue>491</issue><fpage>95</fpage><lpage>118</lpage><pub-id pub-id-type="doi">10.3897/zookeys.491.9164</pub-id></mixed-citation></tp:treatment-meta><tp:nomenclature><tp:taxon-name>
                        <tp:taxon-name-part taxon-name-part-type="genus">Pseudoexeirarthra</tp:taxon-name-part>
                        <tp:taxon-name-part taxon-name-part-type="species">youngboki</tp:taxon-name-part>
                        <object-id xmlns:xlink="http://www.w3.org/1999/xlink" content-type="zoobank" xlink:type="simple">http://zoobank.org/18C67D5D-A05D-4874-9AF2-F69ACB9F562C</object-id>
                    </tp:taxon-name><tp:taxon-status xmlns:xlink="http://www.w3.org/1999/xlink" xlink:type="simple">sp. n.</tp:taxon-status><xref ref-type="fig" rid="F1">Figs 1F</xref><xref ref-type="fig" rid="F3">, 3F</xref><xref ref-type="fig" rid="F5">, 5</xref></tp:nomenclature><tp:treatment-sec sec-type="Type material"><title>Type material.</title><p><bold>Holotype. New Zealand: Mid Canterbury (MC):</bold> 1♂ (NZAC), aedeagus dissected and mounted in balsam on a clear plastic card, “<bold>NEW ZEALAND: MC:</bold> Banks Peninsula, Ahuriri Scen. Res., 450m, <named-content xmlns:xlink="http://www.w3.org/1999/xlink" content-type="dwc:verbatimCoordinates" xlink:type="simple">43°39.971'S, 172°37.427'E</named-content>, 3 XII 2005, mixed broadleaf w/emergent podocarp; FMHD#2005-069, berl., leaf &amp; log litter, A. Newton, M. Thayer &amp; A. Solodovnikov; ANMT site 1162”,  “HOLOTYPE <bold><italic><tp:taxon-name><tp:taxon-name-part taxon-name-part-type="genus">Pseudoexeirarthra</tp:taxon-name-part> <tp:taxon-name-part taxon-name-part-type="species">youngboki</tp:taxon-name-part></tp:taxon-name></italic></bold> Park and Carlton des. 2013”. <bold>Paratypes (n = 18; 8 males, 10 females): New Zealand: Mid Canterbury (MC):</bold> 6♂♂ 6♀♀, same data as holotype (FMHD); 1♂, Banks Peninsula, Ahuriri SR, 450 m, <named-content xmlns:xlink="http://www.w3.org/1999/xlink" content-type="dwc:verbatimCoordinates" xlink:type="simple">43°39.971'S, 172°37.427'E</named-content>, 3–6 XII 2005, mixed broadleaf w/emergent podocarp, FMHD#2005-069, FIT, A. Newton, M. Thayer, ANMT site 1162 (FMHD); 4♀♀, Bank Peninsula, Mt. Sinclair SR, 775 m, <named-content xmlns:xlink="http://www.w3.org/1999/xlink" content-type="dwc:verbatimCoordinates" xlink:type="simple">43°42.977'S, 172°51.098'E</named-content>, 3–16 XII 2005, ridgetop mixed broadleaf w/emergent <italic><tp:taxon-name><tp:taxon-name-part taxon-name-part-type="genus">Podocarpus</tp:taxon-name-part> <tp:taxon-name-part taxon-name-part-type="species">tatara</tp:taxon-name-part></tp:taxon-name></italic>, FMHD#2005-070, FIT, A. Newton, M. Thayer, ANMT site 1163 (FMNH); 1♂, Prices Valley, 3–24 IV 1981, J. W. Early, yellow pan trap (LUNZ).</p></tp:treatment-sec><tp:treatment-sec sec-type="Etymology"><title>Etymology.</title><p>This species is named after Dr. Young Bok Cho, curator of Natural History Museum of Hannam University (Daejeon, South Korea), carrion and rove beetles specialist, and an enthusiastic supporter of this study.</p></tp:treatment-sec><tp:treatment-sec sec-type="Diagnosis"><title>Diagnosis.</title><p>This species is distinguished from the other species of this genus by the following combination of characters: body length 1.9–2.2 mm; eyes large, two-thirds lengths of temples (Fig. <xref ref-type="fig" rid="F1">1F</xref>); antennomeres 2–8 longer than wide, 9–10 weakly transverse; median lobe of male genitalia divided, apex of major lobe rectangular, minor lobe thin, longer than major lobe and bearing small tubercles (Fig. <xref ref-type="fig" rid="F3">3F</xref>); parameres symmetrical, but right slightly longer than left with setae from before midpoint apices (Fig. <xref ref-type="fig" rid="F3">3F</xref>).</p></tp:treatment-sec><tp:treatment-sec sec-type="Description"><title>Description.</title><p>Length 1.9–2.2 mm. Body reddish brown, antennae, legs, maxillary palpi and elytra paler (Fig. <xref ref-type="fig" rid="F1">1F</xref>). Head round, as long as wide, widest across eyes (Fig. <xref ref-type="fig" rid="F1">1F</xref>). Antennomere 1 approximately 1.5 times longer than wide, 2–8 longer than wide, 9–10 weakly transverse. Eyes large and prominent, two-thirds length of temples. Prosternum as long as wide, widest at one-third length. Elytra longer than wide (Fig. <xref ref-type="fig" rid="F1">1F</xref>). Hind wings fully developed. Meso- metaventrites trapezoidal, longer than wide. Tergite IV with pair of transverse patches of microtrichia reaching middle. Median lobe of genitalia divided, apex of major lobe rectangular, minor thin, lobe longer than major lobe and bearing small tubercles (Fig. <xref ref-type="fig" rid="F3">3F</xref>). Phallobase symmetrical and rounded (Fig. <xref ref-type="fig" rid="F3">3F</xref>). Parameres nearly symmetrical, with right slightly longer than left, with setae extending from apices to anterior to midpoints (Fig. <xref ref-type="fig" rid="F3">3F</xref>).</p></tp:treatment-sec><tp:treatment-sec sec-type="Distribution"><title>Distribution.</title><p>Mid Canterbury (MC) (Fig. <xref ref-type="fig" rid="F5">5</xref>: black square).</p></tp:treatment-sec><tp:treatment-sec sec-type="Habitat"><title>Habitat.</title><p>Specimens were collected using flight intercept or yellow pan traps, or by sifting moss and leaf litter in broadleaf and podocarp forests.</p></tp:treatment-sec><tp:treatment-sec><!--Section generated to contain objects referenced in tp:taxon-treatment.--><fig id="F1" position="float" orientation="portrait"><label>Figure 1.</label><caption><p>Habiti, dorsal view: <bold>A</bold> <italic><tp:taxon-name><tp:taxon-name-part taxon-name-part-type="genus">Pseudoexeirarthra</tp:taxon-name-part> <tp:taxon-name-part taxon-name-part-type="species">spinifer</tp:taxon-name-part></tp:taxon-name></italic> (Broun) <bold>B</bold> <italic><tp:taxon-name><tp:taxon-name-part taxon-name-part-type="genus">Pseudoexeirarthra</tp:taxon-name-part> <tp:taxon-name-part taxon-name-part-type="species">colorata</tp:taxon-name-part></tp:taxon-name></italic> (Broun) <bold>C</bold> <italic><tp:taxon-name><tp:taxon-name-part taxon-name-part-type="genus">Pseudoexeirarthra</tp:taxon-name-part> <tp:taxon-name-part taxon-name-part-type="species">puncticollis</tp:taxon-name-part></tp:taxon-name></italic> (Broun) <bold>D</bold> <italic><tp:taxon-name><tp:taxon-name-part taxon-name-part-type="genus">Pseudoexeirarthra</tp:taxon-name-part> <tp:taxon-name-part taxon-name-part-type="species">sungmini</tp:taxon-name-part></tp:taxon-name></italic> sp. n. <bold>E</bold> <italic><tp:taxon-name><tp:taxon-name-part taxon-name-part-type="genus">Pseudoexeirarthra</tp:taxon-name-part> <tp:taxon-name-part taxon-name-part-type="species">kwangguki</tp:taxon-name-part></tp:taxon-name></italic> sp. n. <bold>F</bold> <italic><tp:taxon-name><tp:taxon-name-part taxon-name-part-type="genus">Pseudoexeirarthra</tp:taxon-name-part> <tp:taxon-name-part taxon-name-part-type="species">youngboki</tp:taxon-name-part></tp:taxon-name></italic> sp. n. <bold>G</bold> <italic><tp:taxon-name><tp:taxon-name-part taxon-name-part-type="genus">Pseudoexeirarthra</tp:taxon-name-part> <tp:taxon-name-part taxon-name-part-type="species">seiwoongi</tp:taxon-name-part></tp:taxon-name></italic> sp. n. <bold>H</bold> <italic><tp:taxon-name><tp:taxon-name-part taxon-name-part-type="genus">Pseudoexeirarthra</tp:taxon-name-part> <tp:taxon-name-part taxon-name-part-type="species">parkeri</tp:taxon-name-part></tp:taxon-name></italic> sp. n. <bold>I</bold> <italic><tp:taxon-name><tp:taxon-name-part taxon-name-part-type="genus">Pseudoexeirarthra</tp:taxon-name-part> <tp:taxon-name-part taxon-name-part-type="species">hlavaci</tp:taxon-name-part></tp:taxon-name></italic> sp. n. <bold>J</bold> <italic><tp:taxon-name><tp:taxon-name-part taxon-name-part-type="genus">Pseudoexeirarthra</tp:taxon-name-part> <tp:taxon-name-part taxon-name-part-type="species">nomurai</tp:taxon-name-part></tp:taxon-name></italic> sp. n. Scale bars = 1 mm.</p></caption><graphic xmlns:xlink="http://www.w3.org/1999/xlink" xlink:href="zookeys-491-095-g001.jpg" position="float" orientation="portrait" xlink:type="simple" id="oo_40799.jpg"/></fig><fig id="F3" position="float" orientation="portrait"><label>Figure 3.</label><caption><p>Aedeagi, dorsal view: <bold>A</bold> <italic><tp:taxon-name><tp:taxon-name-part taxon-name-part-type="genus">Pseudoexeirarthra</tp:taxon-name-part> <tp:taxon-name-part taxon-name-part-type="species">spinifer</tp:taxon-name-part></tp:taxon-name></italic> (Broun) <bold>B</bold> <italic><tp:taxon-name><tp:taxon-name-part taxon-name-part-type="genus">Pseudoexeirarthra</tp:taxon-name-part> <tp:taxon-name-part taxon-name-part-type="species">colorata</tp:taxon-name-part></tp:taxon-name></italic> (Broun) <bold>C</bold> <italic><tp:taxon-name><tp:taxon-name-part taxon-name-part-type="genus">Pseudoexeirarthra</tp:taxon-name-part> <tp:taxon-name-part taxon-name-part-type="species">puncticollis</tp:taxon-name-part></tp:taxon-name></italic> (Broun) <bold>D</bold> <italic><tp:taxon-name><tp:taxon-name-part taxon-name-part-type="genus">Pseudoexeirarthra</tp:taxon-name-part> <tp:taxon-name-part taxon-name-part-type="species">sungmini</tp:taxon-name-part></tp:taxon-name></italic> sp. n. <bold>E</bold> <italic><tp:taxon-name><tp:taxon-name-part taxon-name-part-type="genus">Pseudoexeirarthra</tp:taxon-name-part> <tp:taxon-name-part taxon-name-part-type="species">kwangguki</tp:taxon-name-part></tp:taxon-name></italic> sp. n. <bold>F</bold> <italic><tp:taxon-name><tp:taxon-name-part taxon-name-part-type="genus">Pseudoexeirarthra</tp:taxon-name-part> <tp:taxon-name-part taxon-name-part-type="species">youngboki</tp:taxon-name-part></tp:taxon-name></italic> sp. n. <bold>G</bold> <italic><tp:taxon-name><tp:taxon-name-part taxon-name-part-type="genus">Pseudoexeirarthra</tp:taxon-name-part> <tp:taxon-name-part taxon-name-part-type="species">seiwoongi</tp:taxon-name-part></tp:taxon-name></italic> sp. n. <bold>H</bold> <italic><tp:taxon-name><tp:taxon-name-part taxon-name-part-type="genus">Pseudoexeirarthra</tp:taxon-name-part> <tp:taxon-name-part taxon-name-part-type="species">parkeri</tp:taxon-name-part></tp:taxon-name></italic> sp. n. <bold>I</bold> <italic><tp:taxon-name><tp:taxon-name-part taxon-name-part-type="genus">Pseudoexeirarthra</tp:taxon-name-part> <tp:taxon-name-part taxon-name-part-type="species">hlavaci</tp:taxon-name-part></tp:taxon-name></italic> sp. n. <bold>J</bold> <italic><tp:taxon-name><tp:taxon-name-part taxon-name-part-type="genus">Pseudoexeirarthra</tp:taxon-name-part> <tp:taxon-name-part taxon-name-part-type="species">nomurai</tp:taxon-name-part></tp:taxon-name></italic> sp. n. Scale bars = 0.1 mm.</p></caption><graphic xmlns:xlink="http://www.w3.org/1999/xlink" xlink:href="zookeys-491-095-g003.jpg" position="float" orientation="portrait" xlink:type="simple" id="oo_40801.jpg"/></fig><fig id="F5" position="float" orientation="portrait"><label>Figure 5.</label><caption><p>Known collection localities of <italic><tp:taxon-name><tp:taxon-name-part taxon-name-part-type="genus">Pseudoexeirarthra</tp:taxon-name-part></tp:taxon-name></italic> gen. n. <italic><tp:taxon-name><tp:taxon-name-part taxon-name-part-type="genus">Pseudoexeirarthra</tp:taxon-name-part> <tp:taxon-name-part taxon-name-part-type="species">sungmini</tp:taxon-name-part></tp:taxon-name></italic> sp. n.: black circles; <italic><tp:taxon-name><tp:taxon-name-part taxon-name-part-type="genus">Pseudoexeirarthra</tp:taxon-name-part> <tp:taxon-name-part taxon-name-part-type="species">kwangguki</tp:taxon-name-part></tp:taxon-name></italic> sp. n.: black triangle; <italic><tp:taxon-name><tp:taxon-name-part taxon-name-part-type="genus">Pseudoexeirarthra</tp:taxon-name-part> <tp:taxon-name-part taxon-name-part-type="species">youngboki</tp:taxon-name-part></tp:taxon-name></italic> sp. n.: black square; <italic><tp:taxon-name><tp:taxon-name-part taxon-name-part-type="genus">Pseudoexeirarthra</tp:taxon-name-part> <tp:taxon-name-part taxon-name-part-type="species">seiwoongi</tp:taxon-name-part></tp:taxon-name></italic> sp. n.: black stars; <italic><tp:taxon-name><tp:taxon-name-part taxon-name-part-type="genus">Pseudoexeirarthra</tp:taxon-name-part> <tp:taxon-name-part taxon-name-part-type="species">parkeri</tp:taxon-name-part></tp:taxon-name></italic> sp. n.: white circles.</p></caption><graphic xmlns:xlink="http://www.w3.org/1999/xlink" xlink:href="zookeys-491-095-g005.jpg" position="float" orientation="portrait" xlink:type="simple" id="oo_40803.jpg"/></fig></tp:treatment-sec></tp:taxon-treatment>
